# Supplementary material for: Identifying microbial functional guilds performing cryptic organotrophic and lithotrophic redox cycles in anaerobic granular biofilms
Source: PLoS One. 2025 Aug 18;20(8):e0330380. doi: 10.1371/journal.pone.0330380 (PMC12360541; doi:10.1371/journal.pone.0330380)
Supplement: S1 File — S1 Table. Sequencing, assembly, and binning statistics. S2 Table. Bin quality and coverage statistics. S3 Table. Taxonomic assignment of bins. S4 Table. Significant genes for functional clusters. S5 Table. Publicly available metagenomic libraries used for comparisons. SRA accension numbers, sample names, study names, number of reads, and alignment rate is detailed. S6 Table. Bin coverage based on read-mapping. Reads per kilobase per million mapped reads (RPKM) values from mapping reads from metagenome libraries, including publicly available ones, to the set of bins. S7 Table. Conserved genes in MAGs. Genes identified as conserved in MAGs based on metagenome comparison. (ZIP) [file pone.0330380.s001.zip]

Archive with 8 entries (7 files):
- supplementary material/
- supplementary material/TableS1_sequencing_assembly_binning.xlsx
- supplementary material/TableS2_bin_stats.xlsx
- supplementary material/TableS3_bin_taxonomy.xlsx
- supplementary material/TableS4_significant genes for clusters.xlsx
- supplementary material/TableS5_comparative_metagenomics_libraries.xlsx
- supplementary material/TableS6_bin_rpkm_comparative_metagenomics.xlsx
- supplementary material/TableS7_significant genes from metagenome coverages.xlsx
