# Supplementary material for: Identifying microbial functional guilds performing cryptic organotrophic and lithotrophic redox cycles in anaerobic granular biofilms
Source: PLoS One. 2025 Aug 18;20(8):e0330380. doi: 10.1371/journal.pone.0330380 (PMC12360541; doi:10.1371/journal.pone.0330380)
Supplement: S1 File — S1 Table. Sequencing, assembly, and binning statistics. S2 Table. Bin quality and coverage statistics. S3 Table. Taxonomic assignment of bins. S4 Table. Significant genes for functional clusters. S5 Table. Publicly available metagenomic libraries used for comparisons. SRA accension numbers, sample names, study names, number of reads, and alignment rate is detailed. S6 Table. Bin coverage based on read-mapping. Reads per kilobase per million mapped reads (RPKM) values from mapping reads from metagenome libraries, including publicly available ones, to the set of bins. S7 Table. Conserved genes in MAGs. Genes identified as conserved in MAGs based on metagenome comparison. (ZIP) [file pone.0330380.s001.zip › supplementary material/TableS1_sequencing_assembly_binning.xlsx]

## Sheet: Sheet1
Illumina Sequencing	Combined	Granule A	Granule B	Granule C
Garanule (reads)		49050464	49117576	48796712
Combined (reads)	146964752
Quality Filtered (reads)	145235876
MinION Sequencing
Filtered (reads/bases) – length >2000 bases				1,053,672 (3,866,526,020)
metaSPADES assembly (Illumina reads)
Total Assembly Length (bases)	396983364
# Scaffolds (bases)	52123
Scaffold N50 (bases)	13956
Longest Scaffold (bases)	807069
Bowtie2 read mapping (# reads / % reads)		39,809,044 / 81.16%	39,876,262 / 81.19%	39,612,519 / 81.18%
hybridSPADES assembly (Illumina+ MinION reads)
Total Assembly Length (bases)	458545694
# Scaffolds (bases)	56246
Scaffold N50 (bases)	15505
Longest Scaffold (bases)	1311200
Bowtie2 read mapping (# reads / % reads)		40,966,292 / 83.52%	41,184,729 / 83.85%	40,927,700 / 83.87%
hybridSPADES assembly – MaxBin2 binning
# Bins	108
Binned Scaffolds	38,545 (68.5%)
Unbinned Scaffolds	17,701 (31.5%)
Binned Length (bases)	333,583,683 (72.7%)
Quality bins – completenss > 80% and contamination <20%	40
