# Supplementary material for: Identifying microbial functional guilds performing cryptic organotrophic and lithotrophic redox cycles in anaerobic granular biofilms
Source: PLoS One. 2025 Aug 18;20(8):e0330380. doi: 10.1371/journal.pone.0330380 (PMC12360541; doi:10.1371/journal.pone.0330380)
Supplement: S1 File — S1 Table. Sequencing, assembly, and binning statistics. S2 Table. Bin quality and coverage statistics. S3 Table. Taxonomic assignment of bins. S4 Table. Significant genes for functional clusters. S5 Table. Publicly available metagenomic libraries used for comparisons. SRA accension numbers, sample names, study names, number of reads, and alignment rate is detailed. S6 Table. Bin coverage based on read-mapping. Reads per kilobase per million mapped reads (RPKM) values from mapping reads from metagenome libraries, including publicly available ones, to the set of bins. S7 Table. Conserved genes in MAGs. Genes identified as conserved in MAGs based on metagenome comparison. (ZIP) [file pone.0330380.s001.zip › supplementary material/TableS2_bin_stats.xlsx]

## Sheet: Sheet1
Bin Name	Completeness	Contamination	Genome size	# Scaffolds	N50 (scaffolds)	Longest scaffold	GC	# predicted genes	A_cov	B_cov	C_cov
Bin.001	57.05	3.53	1894873	295	8672	26764	0.521508	2107	276.03	280.69	224.17
Bin.002	81.39	29.74	3088240	413	10150	54678	0.519588	3384	147.73	124.2	132.54
Bin.003	99.67	1.31	3180745	13	823958	1311200	0.597388	2861	98.59	103.41	145.45
Bin.004	87.32	8.55	3155580	52	158240	702959	0.656617	2808	92.64	46.67	87.17
Bin.005	94.4	4	3336441	115	98748	280386	0.367155	3385	91.09	112.06	98.82
Bin.006	94.89	10.77	7109320	231	144191	507931	0.564469	6547	83.17	68.54	78.19
Bin.007	96.7	6.59	4645737	54	146575	320907	0.705881	3773	55.95	17.85	34.47
Bin.008	95.54	2.2	3078849	31	369395	432712	0.506584	2872	43.54	17.64	32.46
Bin.009	12.41	0	1471826	121	22025	59969	0.669376	1495	42.41	83.62	42.22
Bin.010	96.67	13.06	5084933	198	76374	195219	0.500582	4588	38.57	46.68	40.12
Bin.011	22.41	4.31	1876207	199	16372	69073	0.67871	2026	36.66	60.28	32.81
Bin.012	95.5	15.75	3284531	110	48731	162583	0.650715	3294	35.64	3.58	35.66
Bin.013	91.07	26.79	5673412	174	74281	275065	0.598937	4968	33.26	26.12	32.55
Bin.014	14.75	0.22	676947	44	35259	74530	0.620053	692	32.42	67.21	33.56
Bin.015	86.05	18.73	3927901	243	22878	153442	0.637656	3866	30.67	25.24	22.22
Bin.016	9.67	0.36	405712	25	29281	74711	0.582103	417	28.08	53.71	27.37
Bin.017	4.17	0	668834	74	13721	40810	0.643863	707	26.53	46.7	24.77
Bin.018	85.13	7.2	2938565	135	75415	294643	0.380077	2964	26.14	43.92	38.35
Bin.019	14.95	2.8	1879556	240	10864	92678	0.486711	2127	25.6	22.69	22.11
Bin.020	89.09	4.09	5562486	145	71366	215383	0.622099	4537	20.73	13.77	14.78
Bin.021	97.37	1.32	2687686	66	61422	197553	0.591779	2675	19.29	19.29	15.94
Bin.022	12.5	0	968914	77	29969	105301	0.525711	1039	17.95	17.65	17.94
Bin.023	92.73	4.55	3052897	43	208546	942862	0.502923	2799	17.72	5.84	20.27
Bin.024	92.24	9.25	2810693	86	98944	244836	0.659337	2615	17.28	11.3	16.68
Bin.025	97.6	2.34	2577334	70	106658	367469	0.406341	2585	14.89	10.97	23.28
Bin.026	83.4	10.04	3686100	169	37056	156893	0.670014	3521	14.43	30.96	20.37
Bin.027	86.9	5	4521025	79	212040	406505	0.450925	3725	13.49	22.68	18.84
Bin.028	7.14	0	547847	45	25589	47134	0.601522	517	13.27	14.91	12.43
Bin.029	6.9	0	847961	143	7163	25376	0.660264	883	13.23	4.23	10.88
Bin.030	15.79	0	573842	115	5828	41842	0.693034	629	12.95	9.29	11.18
Bin.031	66.04	17.86	3055800	213	22970	93870	0.587916	3113	12.54	11.88	14.62
Bin.032	40.35	0	649670	27	71313	100426	0.54812	624	11.93	13.91	11.37
Bin.033	88.17	6.63	4796496	297	27925	86640	0.586651	4388	11.46	8.18	8.09
Bin.034	99.84	4.03	5157561	57	215884	418895	0.560977	4627	10.8	3.19	12.56
Bin.035	1.87	0	531122	41	26475	59082	0.507323	586	10.79	10.49	9.68
Bin.036	93.17	2.46	3215886	34	140999	613763	0.429652	2758	10.3	22.03	12.96
Bin.037	95.33	24.4	4504702	245	51712	257992	0.374338	4405	10.02	19.64	16.33
Bin.038	68.03	4.58	2189443	140	26434	67388	0.49897	2193	9.48	9.42	8.28
Bin.039	45.61	12.58	5350348	278	58121	234834	0.624986	4680	9.24	10.79	9.08
Bin.040	67.84	16.54	3493670	287	19144	99324	0.631872	3467	8.76	15.34	10.51
Bin.041	0	0	495191	54	14675	46032	0.604244	480	8.11	9.63	8.35
Bin.042	6.9	0	762159	36	43961	155843	0.547017	752	8.05	8.95	8.27
Bin.043	98.28	20.69	5167117	96	134855	310760	0.420909	4224	7.64	10.83	9.94
Bin.044	4.47	2.02	2197948	268	11958	110488	0.453611	2388	7.61	7.6	7.9
Bin.045	99.19	0	2580387	38	188150	300663	0.580895	2478	6.86	8.89	8.53
Bin.046	14.5	0.31	3073930	236	30046	203696	0.523092	3129	6.81	7.57	6.97
Bin.047	94.55	12.4	5787473	209	58302	271343	0.649575	4943	5.75	5.11	3.68
Bin.048	99.18	11.76	3196054	118	106356	530867	0.556407	3086	5.68	4.88	6.08
Bin.049	94.55	4.55	2668683	26	183528	522013	0.526272	2411	5.67	9.56	6.3
Bin.050	62.93	6.74	2831940	124	43589	114906	0.578	2591	5.46	7.19	6.09
Bin.051	13.75	2.53	1331803	138	14808	59310	0.666863	1307	5.44	4.3	6.22
Bin.052	22.73	12.73	1288748	279	5597	36270	0.732427	1339	5.02	3.52	5.56
Bin.053	6.54	0.85	2462265	275	12928	126029	0.380225	2812	4.87	6.08	5.57
Bin.054	87.5	3.58	7381345	553	20842	100390	0.618727	5793	4.67	0.51	2.97
Bin.055	92.96	7.55	4184776	486	18190	245082	0.32728	4697	4.59	4.77	5.07
Bin.056	94.98	3.38	3075462	127	53839	129431	0.467799	3015	3.97	3	3.1
Bin.057	85.89	1.61	1579509	144	16634	76831	0.603892	1724	3.88	1.94	2.63
Bin.058	55.36	31.9	6312370	1130	6893	38444	0.668265	6929	3.78	7.34	3.92
Bin.059	95.83	7.54	4017805	165	41925	155202	0.648682	3741	3.68	6.74	5.6
Bin.060	72.54	10.07	4691890	951	5758	50539	0.682507	5069	3.63	0.81	1.8
Bin.061	99.46	9.68	3959550	164	56051	208436	0.617055	3478	3.58	6.85	3.07
Bin.062	29.1	7.69	1699851	262	8019	55259	0.677816	1761	3.53	2.29	3.93
Bin.063	86.06	11.91	7104573	921	11233	45510	0.542701	6781	3.28	1.32	2.76
Bin.064	0	0	206176	56	3528	16924	0.656313	193	3.27	1.11	2.1
Bin.065	86.43	9.05	4258816	188	71066	228318	0.430764	3597	3.27	5.34	4.33
Bin.066	73.78	3.66	2412063	194	24982	100116	0.639229	2379	3.2	4.01	3.88
Bin.067	81.59	21.57	3676371	542	10304	55971	0.514364	4123	3.18	3.3	2.36
Bin.068	77.99	15	3153723	509	9058	45922	0.602184	3442	3.02	2.16	3.03
Bin.069	86.12	1.44	2866694	153	29374	89882	0.529876	2782	2.92	3.2	2.77
Bin.070	17.55	1.72	951870	265	3448	21383	0.64091	1130	2.88	1.13	1.92
Bin.071	91.68	4.94	8478126	712	18067	60788	0.633554	6633	2.83	2.99	2.52
Bin.072	23.35	5.17	4332327	475	14680	66832	0.578703	3791	2.77	3.95	3.57
Bin.073	55.21	9.2	2761857	704	4126	18253	0.666446	3093	2.74	1.45	1.55
Bin.074	90.73	10.76	2274803	295	11732	50017	0.363195	2564	2.64	3.7	3.05
Bin.075	29	5.17	2467573	265	20769	143976	0.484359	2365	2.58	3.6	3.19
Bin.076	85.32	23.6	4580308	886	6605	39935	0.693894	5064	2.55	1.94	2.4
Bin.077	81	7.93	3534593	412	13037	52342	0.596731	3071	2.35	3.06	2.85
Bin.078	4.73	0.43	1239650	234	6504	29577	0.576919	1281	2.32	2.92	2.16
Bin.079	22.36	1.44	681113	187	3841	23615	0.603235	843	2.29	1.72	2.04
Bin.080	0	0	898380	218	4559	12834	0.530211	915	2.14	3.38	2.8
Bin.081	88.22	3.11	2952488	219	20693	102753	0.679662	2785	2.14	3.64	3.57
Bin.082	36.36	12.93	4729735	1292	3790	20680	0.670623	5123	2.06	1.68	1.88
Bin.083	52.84	2.3	3018639	611	5688	23654	0.613246	2855	1.97	2.25	1.78
Bin.084	33.92	8.77	3468910	941	3801	46870	0.647175	4115	1.95	2.03	1.73
Bin.085	52.82	16.6	4106022	1162	3575	27387	0.548222	5055	1.95	1.72	1.73
Bin.086	84.48	11.72	2711878	317	13804	59827	0.535761	2906	1.95	3.71	1.8
Bin.087	54.31	1.72	3167896	685	5266	24989	0.627134	3343	1.93	3.45	2.35
Bin.088	53.01	8.32	3140124	721	4794	18321	0.639578	3363	1.85	2.25	2.29
Bin.089	74.75	14.78	4170914	874	5647	51172	0.696422	4520	1.82	3.9	2.15
Bin.090	23.35	0	2366973	704	3442	22420	0.612285	2573	1.81	1.13	1.97
Bin.091	59.43	13.13	2869645	663	4944	22474	0.681191	3067	1.81	1.67	2.15
Bin.092	44.45	20.08	3990702	1003	4065	41998	0.61283	4772	1.8	2.74	1.91
Bin.093	81.98	6.83	3644175	543	8344	42930	0.601574	3211	1.75	3.55	1.85
Bin.094	29.96	8.61	5035298	1232	4178	82673	0.440447	6430	1.74	1.96	1.91
Bin.095	22.02	3.37	1071196	323	3335	12001	0.578772	1344	1.68	1.82	1.78
Bin.096	50.35	11.15	3299822	972	3397	17898	0.498196	4530	1.55	1.65	1.65
Bin.097	68.96	35.31	3622575	940	4144	17604	0.566493	4295	1.54	2.3	1.77
Bin.098	34.53	13.1	3762836	938	4195	31393	0.374153	4758	1.3	2.05	1.99
Bin.099	52.67	9.97	2664736	773	3517	11946	0.694272	3180	1.21	2.13	1.84
Bin.100	69.72	21.73	2414875	601	4349	19597	0.61045	2810	1.17	2.6	1.75
Bin.101	63.74	3.1	2547715	644	4236	15629	0.552509	2942	1.14	1.91	2.1
Bin.102	77.57	2.74	2019823	377	6542	21114	0.527624	2173	1.1	3.15	2.2
Bin.103	70.97	12.93	1514949	346	4986	17698	0.439027	1929	1.09	1.57	2.74
Bin.104	47.03	1.3	859364	185	5045	16887	0.41434	1078	0.94	2.61	1.52
Bin.105	52.54	4.31	3009310	780	4160	13161	0.714975	3166	0.93	1.66	2.93
Bin.106	97.41	5.01	3161197	94	52889	125620	0.682198	2942	0.86	49.29	20.34
Bin.107	49.95	7.66	6625273	1807	3862	14101	0.662479	6840	0.68	3.35	1.39
Bin.108	74.6	8.05	2978952	279	15755	61591	0.652088	3135	0.6	16.95	3.09
