# Supplementary material for: Identifying microbial functional guilds performing cryptic organotrophic and lithotrophic redox cycles in anaerobic granular biofilms
Source: PLoS One. 2025 Aug 18;20(8):e0330380. doi: 10.1371/journal.pone.0330380 (PMC12360541; doi:10.1371/journal.pone.0330380)
Supplement: S1 File — S1 Table. Sequencing, assembly, and binning statistics. S2 Table. Bin quality and coverage statistics. S3 Table. Taxonomic assignment of bins. S4 Table. Significant genes for functional clusters. S5 Table. Publicly available metagenomic libraries used for comparisons. SRA accension numbers, sample names, study names, number of reads, and alignment rate is detailed. S6 Table. Bin coverage based on read-mapping. Reads per kilobase per million mapped reads (RPKM) values from mapping reads from metagenome libraries, including publicly available ones, to the set of bins. S7 Table. Conserved genes in MAGs. Genes identified as conserved in MAGs based on metagenome comparison. (ZIP) [file pone.0330380.s001.zip › supplementary material/TableS3_bin_taxonomy.xlsx]

## Sheet: Sheet1
Bin Name	Domain	Phylum	Class	Order	Family	Genus
Bin.001	Archaea	Euryarchaeota	Methanomicrobia	Methanosarcinales	Methanotrichaceae	Methanothrix
Bin.002	Archaea	Euryarchaeota	Methanomicrobia	Methanosarcinales	Methanotrichaceae	Methanothrix
Bin.003	Archaea	Euryarchaeota	Methanomicrobia	Methanomicrobiales	Methanoregulaceae	Methanoregula
Bin.004	Bacteria	Ca. Aminicenantes (OP8)
Bin.005	Archaea	Euryarchaeota	Methanobacteria	Methanobacteriales	Methanobacteriaceae	Methanobacterium
Bin.006	Bacteria	Proteobacteria	Deltaproteobacteria	Syntrophobacterales	Syntrophaceae
Bin.007	Bacteria	Krumholzibacteriota
Bin.008	Bacteria	Ca. WOR-3
Bin.009	Bacteria	Proteobacteria	Betaproteobacteria	Rhodocyclales	Rhodocyclaceae	UTPRO2
Bin.010	Bacteria	Bacteroidetes	Bacteroidia	Bacteroidales
Bin.011	Bacteria	Proteobacteria	Betaproteobacteria	Rhodocyclales	Rhodocyclaceae	UTPRO2
Bin.012	Bacteria	Proteobacteria	Betaproteobacteria	Nitrosomonadales	Thiobacillaceae
Bin.013	Bacteria	Proteobacteria	Deltaproteobacteria	Syntrophobacterales	Syntrophaceae
Bin.014	Bacteria	Proteobacteria	Betaproteobacteria	Rhodocyclales	Rhodocyclaceae	UTPRO2
Bin.015	Bacteria	Proteobacteria	Betaproteobacteria	Burkholderiales
Bin.016	Bacteria	Proteobacteria	Betaproteobacteria	Rhodocyclales	Rhodocyclaceae	UTPRO2
Bin.017	Unclassified
Bin.018	Archaea	Euryarchaeota	Methanobacteria	Methanobacteriales	Methanobacteriaceae	Methanobacterium
Bin.019	Archaea	Euryarchaeota
Bin.020	Bacteria	Chloroflexi	Anaerolineae	Anaerolineales
Bin.021	Archaea	Euryarchaeota	Methanomicrobia	Methanosarcinales	Methanotrichaceae	Methanothrix
Bin.022	Archaea	Euryarchaeota	Methanomicrobia	Methanomicrobiales	Methanoregulaceae
Bin.023	Bacteria	Chloroflexi	Anaerolineae	Anaerolineales
Bin.024	Bacteria	Ca. Fermentibacteria
Bin.025	Archaea	Euryarchaeota	Methanobacteria	Methanobacteriales	Methanobacteriaceae	Methanobacterium
Bin.026	Bacteria	Proteobacteria	Betaproteobacteria	Burkholderiales	Comamonadaceae	Diaphorobacter
Bin.027	Bacteria	Bacteroidetes	Bacteroidia	Bacteroidales
Bin.028	Bacteria
Bin.029	Bacteria
Bin.030	Bacteria
Bin.031	Archaea	Euryarchaeota	Methanomicrobia	Methanomicrobiales	Methanoregulaceae	Methanoregula
Bin.032	Bacteria
Bin.033	Bacteria	Proteobacteria	Deltaproteobacteria	Syntrophobacterales	Syntrophaceae
Bin.034	Bacteria	Proteobacteria	Deltaproteobacteria	Syntrophobacterales	Syntrophaceae
Bin.035	Archaea	Euryarchaeota
Bin.036	Bacteria	Ignavibacteriae	Ignavibacteria
Bin.037	Archaea	Euryarchaeota	Methanobacteria	Methanobacteriales	Methanobacteriaceae	Methanobacterium
Bin.038	Archaea	Euryarchaeota	Methanomicrobia	Methanosarcinales	Methanotrichaceae	Methanothrix
Bin.039	Bacteria	Chloroflexi
Bin.040	Bacteria	Proteobacteria	Betaproteobacteria	Burkholderiales	Comamonadaceae
Bin.041	Unclassified
Bin.042	Bacteria
Bin.043	Bacteria	Bacteroidetes	Bacteroidia	Bacteroidales
Bin.044	Bacteria	Proteobacteria	Deltaproteobacteria	Desulfuromonadales	Geobacteraceae
Bin.045	Archaea	Euryarchaeota	Thermoplasmata	Methanomassiliicoccales	Methanomassiliicoccaceae	Methanomassiliicoccus
Bin.046	Bacteria
Bin.047	Bacteria	Chloroflexi	Anaerolineae	Anaerolineales
Bin.048	Bacteria	Euryarchaeota	Methanomicrobia	Methanomicrobiales	Methanoregulaceae	Methanoregula
Bin.049	Bacteria	Chloroflexi	Anaerolineae	Anaerolineales
Bin.050	Bacteria	Chloroflexi	Anaerolineae	Anaerolineales
Bin.051	Bacteria	Spirochaetes	Spirochaetia
Bin.052	Bacteria
Bin.053	Bacteria
Bin.054	Bacteria	Planctomycetes	Phycisphaerae	Phycisphaerales
Bin.055	Archaea	Euryarchaeota	Methanobacteria	Methanobacteriales	Methanobacteriaceae	Methanobacterium
Bin.056	Bacteria	Firmicutes	Clostridia	Clostridiales	Syntrophomonadaceae
Bin.057	Archaea	Euryarchaeota	Thermoplasmata	Methanomassiliicoccales	Methanomassiliicoccaceae	Methanomassiliicoccus
Bin.058	Bacteria
Bin.059	Bacteria	Proteobacteria	Deltaproteobacteria	Desulfovibrionales	Desulfovibrionaceae
Bin.060	Bacteria	Proteobacteria	Alphaproteobacteria	Rhizobiales	Xanthobacteraceae
Bin.061	Bacteria	Bacteroidetes	Flavobacteriia	Flavobacteriales
Bin.062	Bacteria	Actinobacteria
Bin.063	Bacteria	Chloroflexi	Anaerolineae	Anaerolineales
Bin.064	Unclassified
Bin.065	Bacteria	Bacteroidetes	Bacteroidia	Bacteroidales
Bin.066	Bacteria	Ca. Fermentibacteria
Bin.067	Archaea	Euryarchaeota	Methanomicrobia	Methanosarcinales	Methanotrichaceae	Methanothrix
Bin.068	Bacteria	Proteobacteria	Deltaproteobacteria	Syntrophobacterales	Syntrophaceae
Bin.069	Bacteria	Firmicutes	Clostridia	Clostridiales	Syntrophomonadaceae
Bin.070	Bacteria
Bin.071	Bacteria	Planctomycetes	Planctomycetia	Pirellulales
Bin.072	Bacteria
Bin.073	Bacteria	Spirochaetes	Spirochaetia
Bin.074	Bacteria	Firmicutes	Clostridia	Clostridiales
Bin.075	Bacteria
Bin.076	Bacteria	Spirochaetes	Spirochaetia	Spirochaetales
Bin.077	Bacteria	Ca. FCPU426
Bin.078	Bacteria	Proteobacteria	Betaproteobacteria	Rhodocyclales	Rhodocyclaceae
Bin.079	Archaea	Euryarchaeota	Methanomicrobia	Methanomicrobiales	Methanoregulaceae
Bin.080	Unclassified
Bin.081	Bacteria	Proteobacteria	Alphaproteobacteria	Rhizobiales	Methylocystaceae	Pleomorphomonas
Bin.082	Bacteria
Bin.083	Bacteria
Bin.084	Bacteria
Bin.085	Bacteria
Bin.086	Bacteria	Proteobacteria	Betaproteobacteria	Nitrosomonadales	Methylophilaceae
Bin.087	Bacteria
Bin.088	Bacteria	Spirochaetes	Spirochaetia
Bin.089	Bacteria	Proteobacteria	Betaproteobacteria	Rhodocyclales	Rhodocyclaceae	Thauera
Bin.090	Bacteria
Bin.091	Bacteria
Bin.092	Bacteria	Chloroflexi
Bin.093	Bacteria	Ignavibacteriae	Ignavibacteria
Bin.094	Bacteria
Bin.095	Bacteria
Bin.096	Bacteria	Chloroflexi
Bin.097	Bacteria	Chloroflexi
Bin.098	Bacteria
Bin.099	Bacteria	Proteobacteria	Betaproteobacteria	Burkholderiales
Bin.100	Bacteria
Bin.101	Bacteria	Spirochaetes	Spirochaetia
Bin.102	Bacteria	Firmicutes	Clostridia	Clostridiales
Bin.103	Archaea	Euryarchaeota	Methanobacteria	Methanobacteriales	Methanobacteriaceae	Methanobacterium
Bin.104	Bacteria
Bin.105	Bacteria
Bin.106	Bacteria	Proteobacteria	Gammaproteobacteria	Xanthomonadales	Xanthomonadaceae	Thermomonas
Bin.107	Bacteria
Bin.108	Bacteria	Proteobacteria	Betaproteobacteria	Nitrosomonadales	Thiobacillaceae
