# Supplementary material for: Identifying microbial functional guilds performing cryptic organotrophic and lithotrophic redox cycles in anaerobic granular biofilms
Source: PLoS One. 2025 Aug 18;20(8):e0330380. doi: 10.1371/journal.pone.0330380 (PMC12360541; doi:10.1371/journal.pone.0330380)
Supplement: S1 File — S1 Table. Sequencing, assembly, and binning statistics. S2 Table. Bin quality and coverage statistics. S3 Table. Taxonomic assignment of bins. S4 Table. Significant genes for functional clusters. S5 Table. Publicly available metagenomic libraries used for comparisons. SRA accension numbers, sample names, study names, number of reads, and alignment rate is detailed. S6 Table. Bin coverage based on read-mapping. Reads per kilobase per million mapped reads (RPKM) values from mapping reads from metagenome libraries, including publicly available ones, to the set of bins. S7 Table. Conserved genes in MAGs. Genes identified as conserved in MAGs based on metagenome comparison. (ZIP) [file pone.0330380.s001.zip › supplementary material/TableS4_significant genes for clusters.xlsx]

## Sheet: Sheet1
Cluster #	#KeggID	test_val	mean	std_dev	percentile	z score	p_high	description
Cluster 1	K03832	18	6.7975	2.54376	99.99	4.40392	0.0001	tonB; periplasmic protein TonB
Cluster 1	K02014	37	12.6787	3.4674	100	7.01427	0	TC.FEV.OM; iron complex outermembrane recepter protein
Cluster 1	K03561	17	6.6781	2.53757	99.975	4.06763	0.0005	exbB; biopolymer transport protein ExbB
Cluster 1	K00797	14	4.3009	2.03587	99.985	4.76411	0.0003	speE, SRM, SPE3; spermidine synthase [EC:2.5.1.16]
Cluster 1	K03634	7	1.3796	1.14713	99.99	4.89954	0.0003	lolA; outer membrane lipoprotein carrier protein
Cluster 1	K00406	9	1.9939	1.37654	100	5.08964	0.0001	ccoP; cytochrome c oxidase cbb3-type subunit III
Cluster 1	K14260	8	1.9419	1.36056	99.955	4.45265	0.0007	alaA; alanine-synthesizing transaminase [EC:2.6.1.66 2.6.1.2]
Cluster 1	K07735	7	1.7716	1.30615	99.955	4.0029	0.0009	algH; putative transcriptional regulator
Cluster 1	K03772	11	1.8911	1.34419	100	6.77651	0	fkpA; FKBP-type peptidyl-prolyl cis-trans isomerase FkpA [EC:5.2.1.8]
Cluster 1	K07689	10	2.4819	1.52561	100	4.92794	0.0001	uvrY, gacA, varA; two-component system, NarL family, invasion response regulator UvrY
Cluster 1	K02575	13	2.2771	1.45276	100	7.38105	0	NRT, narK, nrtP, nasA; MFS transporter, NNP family, nitrate/nitrite transporter
Cluster 1	K08305	8	1.8234	1.30484	99.995	4.7336	0.0002	mltB; membrane-bound lytic murein transglycosylase B [EC:4.2.2.-]
Cluster 1	K03321	13	4.7451	2.13226	99.97	3.87144	0.0007	TC.SULP; sulfate permease, SulP family
Cluster 1	K03781	10	2.5607	1.55149	99.98	4.79494	0.0003	katE, CAT, catB, srpA; catalase [EC:1.11.1.6]
Cluster 1	K02339	6	1.1095	1.04101	99.965	4.69782	0.0007	holC; DNA polymerase III subunit chi [EC:2.7.7.7]
Cluster 1	K02655	8	1.2627	1.0911	100	6.1748	0	pilE; type IV pilus assembly protein PilE
Cluster 1	K08084	14	1.8373	1.31903	100	9.22097	0	fimT; type IV fimbrial biogenesis protein FimT
Cluster 1	K17218	10	2.6632	1.59034	99.995	4.61337	0.0002	sqr; sulfide:quinone oxidoreductase [EC:1.8.5.4]
Cluster 1	K15724	6	0.9084	0.933493	100	5.45435	0	erpA; iron-sulfur cluster insertion protein
Cluster 1	K00799	21	4.5208	2.08882	100	7.88924	0	GST, gst; glutathione S-transferase [EC:2.5.1.18]
Cluster 1	K05524	7	1.3099	1.11043	99.99	5.12422	0.0003	fdxA; ferredoxin
Cluster 1	K03153	5	0.773	0.855495	99.95	4.941	0.0009	thiO; glycine oxidase [EC:1.4.3.19]
Cluster 1	K05501	6	0.6936	0.802695	100	6.61073	0	slmA, ttk; TetR/AcrR family transcriptional regulator
Cluster 1	K00499	5	0.713	0.825246	99.975	5.19481	0.0005	CMO; choline monooxygenase [EC:1.14.15.7]
Cluster 1	K03690	5	0.6979	0.82124	99.995	5.23854	0.0002	ubiJ; ubiquinone biosynthesis accessory factor UbiJ
Cluster 1	K25422	6	0.9613	0.957289	99.99	5.26351	0.0002	yceF; 7-methyl-GTP pyrophosphatase [EC:3.6.1.-]
Cluster 1	K02672	9	1.3541	1.13548	100	6.73363	0	pilW; type IV pilus assembly protein PilW
Cluster 1	K02671	8	1.0495	1.00342	100	6.92682	0	pilV; type IV pilus assembly protein PilV
Cluster 1	K08082	6	0.7564	0.848209	100	6.18196	0.0001	algZ; two-component system, LytTR family, sensor histidine kinase AlgZ [EC:2.7.13.3]
Cluster 1	K03600	5	0.6104	0.763159	99.99	5.75188	0.0002	sspB; stringent starvation protein B
Cluster 1	K03599	5	0.6066	0.767617	100	5.72342	0.0001	sspA, mglA; stringent starvation protein A
Cluster 1	K00413	5	0.7528	0.843381	99.975	5.03592	0.0005	CYC1, CYT1, petC; ubiquinol-cytochrome c reductase cytochrome c1 subunit
Cluster 1	K00411	7	1.2256	1.06851	99.985	5.40418	0.0004	UQCRFS1, RIP1, petA; ubiquinol-cytochrome c reductase iron-sulfur subunit [EC:7.1.1.8]
Cluster 1	K01626	11	2.6201	1.55408	100	5.39218	0	E2.5.1.54, aroF, aroG, aroH; 3-deoxy-7-phosphoheptulonate synthase [EC:2.5.1.54]
Cluster 1	K13288	6	1.0086	0.971044	99.98	5.14024	0.0005	orn, REX2, REXO2; oligoribonuclease [EC:3.1.-.-]
Cluster 1	K07234	9	2.3136	1.48737	99.98	4.49547	0.0005	K07234; uncharacterized protein involved in response to NO
Cluster 1	K08083	6	1.0034	0.971385	99.995	5.14379	0.0002	algR; two-component system, LytTR family, response regulator AlgR
Cluster 1	K02498	6	0.9088	0.925788	100	5.49932	0.0001	hemY; HemY protein
Cluster 1	K06186	6	0.7693	0.845977	100	6.18303	0.0001	bamE, smpA; outer membrane protein assembly factor BamE
Cluster 1	K21420	6	1.213	1.0695	99.95	4.47592	0.001	bpt; leucyl-tRNA---protein transferase [EC:2.3.2.29]
Cluster 1	K02665	6	0.8579	0.902944	99.995	5.69482	0.0002	pilP; type IV pilus assembly protein PilP
Cluster 1	K07122	5	0.5033	0.687742	100	6.53835	0	mlaB; phospholipid transport system transporter-binding protein
Cluster 1	K00405	9	1.33	1.13477	100	6.75909	0	ccoO; cytochrome c oxidase cbb3-type subunit II
Cluster 1	K00404	10	1.7069	1.28631	100	6.4472	0	ccoN; cytochrome c oxidase cbb3-type subunit I [EC:7.1.1.9]
Cluster 1	K03656	6	0.9582	0.965429	99.98	5.22234	0.0004	rep; ATP-dependent DNA helicase Rep [EC:3.6.4.12]
Cluster 1	K06194	6	0.91	0.930752	100	5.46869	0.0001	nlpD; lipoprotein NlpD
Cluster 1	K05589	6	0.6673	0.79562	100	6.70257	0	ftsB; cell division protein FtsB
Cluster 1	K08086	7	1.1498	1.04593	100	5.59332	0	fimV; pilus assembly protein FimV
Cluster 1	K03557	5	0.6532	0.789639	99.98	5.50479	0.0004	fis; Fis family transcriptional regulator, factor for inversion stimulation protein
Cluster 1	K07320	6	1.1492	1.0484	99.97	4.62687	0.0007	prmB; ribosomal protein L3 glutamine methyltransferase [EC:2.1.1.298]
Cluster 1	K06886	6	1.1721	1.05702	99.965	4.56748	0.0007	glbN; hemoglobin
Cluster 1	K24843	5	0.8542	0.895177	99.965	4.63126	0.0007	ubiT; O2-independent ubiquinone biosynthesis accessory factor UbiT
Cluster 1	K09921	7	0.9045	0.921292	100	6.61625	0	K09921; uncharacterized protein
Cluster 1	K06596	7	1.4634	1.17186	99.975	4.72462	0.0006	chpA; chemosensory pili system protein ChpA (sensor histidine kinase/response regulator)
Cluster 1	K02670	12	1.8709	1.33523	100	7.58605	0	pilU; twitching motility protein PilU
Cluster 1	K01919	8	1.7168	1.27311	99.995	4.93533	0.0002	gshA; glutamate--cysteine ligase [EC:6.3.2.2]
Cluster 1	K06134	6	0.9001	0.91669	100	5.56339	0.0001	COQ7; 3-demethoxyubiquinol 3-hydroxylase [EC:1.14.99.60]
Cluster 1	K00951	7	1.2193	1.08361	99.985	5.33468	0.0004	relA; GTP pyrophosphokinase [EC:2.7.6.5]
Cluster 2	K01912	32	16.9415	3.97408	99.975	3.78918	0.0004	paaK; phenylacetate-CoA ligase [EC:6.2.1.30]
Cluster 2	K08094	15	2.0856	1.40217	100	9.21031	0	hxlB; 6-phospho-3-hexuloisomerase [EC:5.3.1.27]
Cluster 2	K03263	10	1.0593	1.00468	100	8.89905	0	EIF5A; translation initiation factor 5A
Cluster 2	K03151	11	2.153	1.4301	100	6.18627	0	thiI; tRNA uracil 4-sulfurtransferase [EC:2.8.1.4]
Cluster 2	K03547	16	5.3862	2.26403	100	4.688	0	sbcD, mre11; DNA repair protein SbcD/Mre11
Cluster 2	K02319	20	3.7947	1.90792	100	8.49371	0	pol; DNA polymerase, archaea type [EC:2.7.7.7]
Cluster 2	K02224	13	3.4246	1.78441	100	5.36615	0	cobB-cbiA; cobyrinic acid a,c-diamide synthase [EC:6.3.5.9 6.3.5.11]
Cluster 2	K06927	10	1.3046	1.105	100	7.86916	0	DPH6; diphthine-ammonia ligase [EC:6.3.1.14]
Cluster 2	K02013	31	10.0295	3.07555	100	6.81845	0	ABC.FEV.A; iron complex transport system ATP-binding protein [EC:7.2.2.-]
Cluster 2	K02015	29	10.3959	3.15255	100	5.90129	0	ABC.FEV.P; iron complex transport system permease protein
Cluster 2	K01990	86	40.111	6.17517	100	7.43122	0	ABC-2.A; ABC-2 type transport system ATP-binding protein
Cluster 2	K01992	78	28.5396	5.17042	100	9.56603	0	ABC-2.P; ABC-2 type transport system permease protein
Cluster 2	K02016	82	25.5416	4.96073	100	11.3811	0	ABC.FEV.S; iron complex transport system substrate-binding protein
Cluster 2	K07722	27	4.8182	2.1198	100	10.4641	0	nikR; CopG family transcriptional regulator, nickel-responsive regulator
Cluster 2	K03120	16	2.0142	1.38968	100	10.0641	0	TBP, tbp; transcription initiation factor TFIID TATA-box-binding protein
Cluster 2	K09730	10	1.3097	1.10498	100	7.86465	0	K09730; uncharacterized protein
Cluster 2	K02683	10	1.5647	1.21516	100	6.94172	0	priS, pri1, priA; DNA primase small subunit [EC:2.7.7.102]
Cluster 2	K17830	24	4.3602	2.03314	100	9.65984	0	GGR; digeranylgeranylglycerophospholipid reductase [EC:1.3.1.101 1.3.7.11]
Cluster 2	K13525	22	4.5902	2.05661	100	8.46527	0	VCP, CDC48; transitional endoplasmic reticulum ATPase
Cluster 2	K01622	9	1.6291	1.24713	100	5.91029	0	K01622; fructose 1,6-bisphosphate aldolase/phosphatase [EC:4.1.2.13 3.1.3.11]
Cluster 2	K03231	13	1.4675	1.1793	100	9.77912	0	EEF1A; elongation factor 1-alpha
Cluster 2	K02936	9	1.0723	0.999036	100	7.93535	0	RP-L7Ae, RPL7A; large subunit ribosomal protein L7Ae
Cluster 2	K22585	12	2.1605	1.42328	100	6.91323	0	nreA; DNA repair protein NreA
Cluster 2	K15635	15	5.6293	2.30913	100	4.05811	0.0001	apgM; 2,3-bisphosphoglycerate-independent phosphoglycerate mutase [EC:5.4.2.12]
Cluster 2	K10725	18	3.1034	1.71939	100	8.66388	0	cdc6A; archaeal cell division control protein 6
Cluster 2	K01170	9	1.247	1.08765	100	7.12819	0	endA; tRNA-intron endonuclease, archaea type [EC:4.6.1.16]
Cluster 2	K01151	14	3.8436	1.90351	100	5.33563	0	nfo; deoxyribonuclease IV [EC:3.1.21.2]
Cluster 2	K00401	13	1.405	1.15904	100	10.004	0	mcrB; methyl-coenzyme M reductase beta subunit [EC:2.8.4.1]
Cluster 2	K03421	10	1.1726	1.04212	100	8.47064	0	mcrC; methyl-coenzyme M reductase subunit C
Cluster 2	K00402	13	1.3034	1.11191	100	10.5194	0	mcrG; methyl-coenzyme M reductase gamma subunit [EC:2.8.4.1]
Cluster 2	K00399	14	1.31	1.12841	100	11.246	0	mcrA; methyl-coenzyme M reductase alpha subunit [EC:2.8.4.1]
Cluster 2	K02885	9	1.0664	0.998294	100	7.94716	0	RP-L19e, RPL19; large subunit ribosomal protein L19e
Cluster 2	K02912	9	1.1363	1.03669	100	7.58541	0	RP-L32e, RPL32; large subunit ribosomal protein L32e
Cluster 2	K02987	9	1.1238	1.03686	100	7.59622	0	RP-S4e, RPS4; small subunit ribosomal protein S4e
Cluster 2	K02930	9	1.1218	1.03042	100	7.64562	0	RP-L4e, RPL4; large subunit ribosomal protein L4e
Cluster 2	K04795	10	1.1241	1.02747	100	8.63858	0	flpA; fibrillarin-like pre-rRNA processing protein
Cluster 2	K14564	9	1.0103	0.983867	100	8.12071	0	NOP56; nucleolar protein 56
Cluster 2	K11131	9	1.1304	1.03537	100	7.60074	0	DKC1, NOLA4, CBF5; H/ACA ribonucleoprotein complex subunit 4 [EC:5.4.99.-]
Cluster 2	K03238	9	1.2786	1.09735	100	7.03639	0	EIF2S2; translation initiation factor 2 subunit 2
Cluster 2	K03234	10	1.3568	1.13415	100	7.62087	0	EEF2; elongation factor 2
Cluster 2	K03265	10	2.1535	1.42047	100	5.52387	0.0001	ETF1, ERF1; peptide chain release factor subunit 1
Cluster 2	K15449	9	0.9978	0.972417	100	8.22918	0	TYW1; tRNA wybutosine-synthesizing protein 1 [EC:4.1.3.44]
Cluster 2	K07729	19	5.5354	2.2716	100	5.92738	0	K07729; putative transcriptional regulator
Cluster 2	K02927	9	0.7306	0.830917	100	9.95213	0	RP-L40e, RPL40, UBA52; ubiquitin-large subunit ribosomal protein L40e
Cluster 2	K00400	20	2.8969	1.65876	100	10.3108	0	K00400; methyl coenzyme M reductase system, component A2
Cluster 2	K04484	10	1.2354	1.07925	100	8.12099	0	radB; DNA repair protein RadB
Cluster 2	K09759	9	1.7007	1.25909	100	5.79726	0	aspC, aspS; nondiscriminating aspartyl-tRNA synthetase [EC:6.1.1.23]
Cluster 2	K24409	10	1.6937	1.26983	100	6.54124	0	ycaO; thioglycine synthase [EC:6.2.2.1]
Cluster 2	K07005	16	5.0061	2.1779	100	5.04793	0	K07005; uncharacterized protein
Cluster 2	K03724	16	5.3818	2.25478	100	4.7092	0	lhr; ATP-dependent helicase Lhr and Lhr-like helicase [EC:3.6.4.-]
Cluster 2	K03386	13	4.353	2.01146	99.99	4.29886	0.0002	PRDX2_4, ahpC; peroxiredoxin 2/4 [EC:1.11.1.24]
Cluster 2	K02120	13	3.7116	1.84809	99.99	5.02595	0.0001	ATPVD, ntpD, atpD; V/A-type H+/Na+-transporting ATPase subunit D
Cluster 2	K02119	13	2.3653	1.50308	100	7.07526	0	ATPVC, ntpC, atpC; V/A-type H+/Na+-transporting ATPase subunit C
Cluster 2	K01895	29	11.4572	3.27862	100	5.35066	0	ACSS1_2, acs; acetyl-CoA synthetase [EC:6.2.1.1]
Cluster 2	K13280	11	1.7932	1.30608	100	7.04921	0	SEC11, sipW; signal peptidase I [EC:3.4.21.89]
Cluster 2	K02123	12	4.1796	1.98891	99.965	3.93201	0.0008	ATPVI, ntpI, atpI; V/A-type H+/Na+-transporting ATPase subunit I
Cluster 2	K02118	12	4.1119	1.9437	99.97	4.05829	0.0005	ATPVB, ntpB, atpB; V/A-type H+/Na+-transporting ATPase subunit B
Cluster 2	K02122	11	2.1381	1.41472	100	6.26407	0	ATPVF, ntpF, atpF; V/A-type H+/Na+-transporting ATPase subunit F
Cluster 2	K02124	12	3.5745	1.82111	100	4.62657	0.0001	ATPVK, ntpK, atpK; V/A-type H+/Na+-transporting ATPase subunit K
Cluster 2	K03726	9	1.7233	1.27544	100	5.70526	0	helS; helicase [EC:3.6.4.-]
Cluster 2	K06961	9	1.1364	1.0345	100	7.60134	0	KRR1; ribosomal RNA assembly protein
Cluster 2	K07178	10	2.9325	1.6773	99.97	4.21361	0.0005	RIOK1; RIO kinase 1 [EC:2.7.11.1]
Cluster 2	K00150	9	1.8424	1.33348	99.995	5.36762	0.0002	gap2; glyceraldehyde-3-phosphate dehydrogenase (NAD(P)) [EC:1.2.1.59]
Cluster 2	K02977	9	1.1797	1.0583	100	7.38946	0	RP-S27Ae, RPS27A, UBA80; ubiquitin-small subunit ribosomal protein S27Ae
Cluster 2	K09735	9	1.1245	1.0317	100	7.63354	0	dpck; GTP-dependent dephospho-CoA kinase [EC:2.7.1.-]
Cluster 2	K03050	9	1.0147	0.963579	100	8.28713	0	rpoE2; DNA-directed RNA polymerase subunit E" [EC:2.7.7.6]
Cluster 2	K03049	9	1.1765	1.05638	100	7.40592	0	rpoE1; DNA-directed RNA polymerase subunit E' [EC:2.7.7.6]
Cluster 2	K03242	9	1.3522	1.12479	100	6.79931	0	EIF2S3; translation initiation factor 2 subunit 3
Cluster 2	K21306	19	2.8568	1.63722	100	9.86012	0	aglB; dolichyl-phosphooligosaccharide-protein glycotransferase [EC:2.4.99.21]
Cluster 2	K23144	13	3.3567	1.76914	100	5.45083	0	K23144; UDP-N-acetylglucosamine diphosphorylase / glucose-1-phosphate thymidylyltransferase / UDP-N-acetylgalactosamine diphosphorylase / glucosamine-1-phosphate N-acetyltransferase / galactosamine-1-phosphate N-acetyltransferase [EC:2.7.7.23 2.7.7.24 2.7.7.83 2.3.1.157 2.3.1.276]
Cluster 2	K07033	9	2.0286	1.38202	100	5.04435	0.0001	K07033; uncharacterized protein
Cluster 2	K22447	22	3.7908	1.88628	100	9.65352	0	cct, ths; archaeal chaperonin
Cluster 2	K07728	9	1.0794	1.01759	100	7.78366	0	K07728; putative transcriptional regulator
Cluster 2	K06932	10	1.2281	1.07111	100	8.18956	0	tiaS; tRNA(Ile2)-agmatinylcytidine synthase [EC:6.3.4.22]
Cluster 2	K07732	9	1.2377	1.10716	100	7.01101	0	rfk; riboflavin kinase, archaea type [EC:2.7.1.161]
Cluster 2	K15429	11	1.9217	1.34817	100	6.73378	0	TRM5, TRMT5; tRNA (guanine37-N1)-methyltransferase [EC:2.1.1.228]
Cluster 2	K03243	9	1.4098	1.15545	100	6.56904	0	EIF5B; translation initiation factor 5B
Cluster 2	K02991	9	1.1303	1.0416	100	7.55543	0	RP-S6e, RPS6; small subunit ribosomal protein S6e
Cluster 2	K02995	9	1.1168	1.02838	100	7.66568	0	RP-S8e, RPS8; small subunit ribosomal protein S8e
Cluster 2	K03124	11	1.525	1.19112	100	7.95468	0	TFIIB, GTF2B, SUA7, tfb; transcription initiation factor TFIIB
Cluster 2	K03626	10	1.1305	1.02062	100	8.69029	0	EGD2, NACA; nascent polypeptide-associated complex subunit alpha
Cluster 2	K02877	9	1.1194	1.01486	100	7.7652	0	RP-L15e, RPL15; large subunit ribosomal protein L15e
Cluster 2	K03432	9	1.3783	1.13454	100	6.71786	0.0001	psmA, prcA; proteasome alpha subunit [EC:3.4.25.1]
Cluster 2	K14574	9	1.2454	1.08424	100	7.1521	0	SDO1, SBDS; ribosome maturation protein SDO1
Cluster 2	K02921	9	1.0689	1.00078	100	7.92495	0	RP-L37Ae, RPL37A; large subunit ribosomal protein L37Ae
Cluster 2	K06915	25	9.0116	2.90518	100	5.50341	0	K06915; uncharacterized protein
Cluster 2	K03041	10	1.3466	1.12288	100	7.70641	0	rpoA1; DNA-directed RNA polymerase subunit A' [EC:2.7.7.6]
Cluster 2	K03042	10	1.299	1.09827	100	7.92245	0	rpoA2; DNA-directed RNA polymerase subunit A" [EC:2.7.7.6]
Cluster 2	K02908	9	1.1151	1.02871	100	7.66481	0	RP-L30e, RPL30; large subunit ribosomal protein L30e
Cluster 2	K03166	9	1.6818	1.24826	100	5.86273	0	top6A; DNA topoisomerase VI subunit A [EC:5.6.2.2]
Cluster 2	K03167	9	1.5867	1.23016	100	6.02631	0	top6B; DNA topoisomerase VI subunit B [EC:5.6.2.2]
Cluster 2	K00952	10	1.4143	1.15146	100	7.45637	0	nadM; nicotinamide-nucleotide adenylyltransferase [EC:2.7.7.1]
Cluster 2	K02232	13	3.6499	1.85368	100	5.04407	0	cobQ, cbiP; adenosylcobyric acid synthase [EC:6.3.5.10]
Cluster 2	K03113	9	2.3127	1.46769	99.99	4.55634	0.0003	EIF1, SUI1; translation initiation factor 1
Cluster 2	K03047	9	1.2335	1.08027	100	7.18942	0.0001	rpoD; DNA-directed RNA polymerase subunit D [EC:2.7.7.6]
Cluster 2	K02883	9	0.964	0.948	100	8.47679	0	RP-L18e, RPL18; large subunit ribosomal protein L18e
Cluster 2	K03531	26	9.5112	3.01136	100	5.47554	0	ftsZ; cell division protein FtsZ
Cluster 2	K06897	20	7.0776	2.58553	100	4.99796	0	K06897; 7,8-dihydropterin-6-yl-methyl-4-(beta-D-ribofuranosyl)aminobenzene 5'-phosphate synthase [EC:2.5.1.105]
Cluster 2	K06933	13	3.798	1.88838	99.99	4.87295	0.0001	K06933; uncharacterized protein
Cluster 2	K06953	11	1.5374	1.19691	100	7.90584	0	K06953; uncharacterized protein
Cluster 2	K04801	11	1.6321	1.24071	100	7.55046	0	rfcS; replication factor C small subunit
Cluster 2	K07562	9	1.2295	1.08841	100	7.13933	0	NMD3; 60S ribosomal export protein NMD3
Cluster 2	K07055	9	1.2365	1.07544	100	7.21892	0	TRM12, TYW2; tRNA wybutosine-synthesizing protein 2 [EC:2.5.1.114]
Cluster 2	K06982	9	1.2475	1.08307	100	7.15788	0	pok; pantoate kinase [EC:2.7.1.169]
Cluster 2	K09722	9	1.2939	1.10305	100	6.98616	0	K09722, pps; 4-phosphopantoate---beta-alanine ligase [EC:6.3.2.36]
Cluster 2	K10747	14	3.4006	1.7708	100	5.98567	0	LIG1; DNA ligase 1 [EC:6.5.1.1 6.5.1.6 6.5.1.7]
Cluster 2	K07446	9	1.5189	1.19283	100	6.27172	0	trm-G10; tRNA (guanine10-N2)-dimethyltransferase [EC:2.1.1.213]
Cluster 2	K18532	9	1.0874	1.00646	100	7.86181	0	AK6, FAP7; adenylate kinase [EC:2.7.4.3]
Cluster 2	K06936	9	1.1971	1.06257	100	7.34343	0	raSEA; archaeosine synthase beta-subunit [EC:2.6.1.-]
Cluster 2	K19712	9	1.0717	1.01082	100	7.84343	0	cobY; adenosylcobinamide-phosphate guanylyltransferase [EC:2.7.7.62]
Cluster 2	K03622	14	1.6882	1.25618	100	9.80101	0	ssh10b; archaea-specific DNA-binding protein
Cluster 2	K04802	11	1.305	1.09625	100	8.84375	0	PCNA; proliferating cell nuclear antigen
Cluster 2	K07557	10	1.2352	1.07391	100	8.16158	0	tgtA2, arcS; archaeosine synthase alpha-subunit [EC:2.6.1.97 2.6.1.-]
Cluster 2	K18779	10	1.4158	1.15703	100	7.41919	0	tgtA; 7-cyano-7-deazaguanine tRNA-ribosyltransferase [EC:2.4.2.48]
Cluster 2	K03627	9	1.072	0.992983	100	7.98402	0	MBF1; putative transcription factor
Cluster 2	K17105	11	2.2473	1.45277	100	6.02483	0	E2.5.1.42; geranylgeranylglycerol-phosphate geranylgeranyltransferase [EC:2.5.1.42]
Cluster 2	K00555	9	1.2333	1.07966	100	7.19364	0	TRMT1, trm1; tRNA (guanine26-N2/guanine27-N2)-dimethyltransferase [EC:2.1.1.215 2.1.1.216]
Cluster 2	K06944	9	2.2023	1.43575	100	4.7346	0.0001	K06944; uncharacterized protein
Cluster 2	K06174	9	1.4133	1.15373	100	6.57583	0	ABCE1, Rli1; ATP-binding cassette, sub-family E, member 1
Cluster 2	K03433	9	1.0117	0.979573	100	8.15488	0	psmB, prcB; proteasome beta subunit [EC:3.4.25.1]
Cluster 2	K07041	10	1.5129	1.18905	100	7.13773	0	K07041; uncharacterized protein
Cluster 2	K09120	10	1.2763	1.10876	100	7.86795	0	K09120; uncharacterized protein
Cluster 2	K04751	18	6.7515	2.527	99.995	4.45132	0.0002	glnB; nitrogen regulatory protein P-II 1
Cluster 2	K15888	11	1.1852	1.05029	100	9.34488	0	uppS, cpdS; tritrans,polycis-undecaprenyl-diphosphate synthase [geranylgeranyl-diphosphate specific] [EC:2.5.1.89]
Cluster 2	K20215	9	1.1908	1.05943	100	7.37112	0	dph5; diphthine synthase [EC:2.1.1.98]
Cluster 2	K01814	16	6.3687	2.45719	99.965	3.91965	0.0005	hisA; phosphoribosylformimino-5-aminoimidazole carboxamide ribotide isomerase [EC:5.3.1.16]
Cluster 2	K04800	9	1.4749	1.18489	100	6.35087	0	rfcL; replication factor C large subunit
Cluster 2	K02869	9	1.241	1.08955	100	7.12129	0	RP-L12, rpl12; large subunit ribosomal protein L12
Cluster 2	K07034	10	1.7501	1.27289	100	6.48123	0	K07034; uncharacterized protein
Cluster 2	K05873	9	2.3687	1.48599	99.99	4.46255	0.0002	cyaB; adenylate cyclase, class 2 [EC:4.6.1.1]
Cluster 2	K03330	10	2.0283	1.39036	100	5.73355	0	gatE; glutamyl-tRNA(Gln) amidotransferase subunit E [EC:6.3.5.7]
Cluster 2	K09482	10	2.1977	1.47405	100	5.29311	0	gatD; glutamyl-tRNA(Gln) amidotransferase subunit D [EC:6.3.5.7]
Cluster 2	K02121	9	1.2181	1.06908	100	7.27906	0	ATPVE, ntpE, atpE; V/A-type H+/Na+-transporting ATPase subunit E
Cluster 2	K03057	9	1.0292	0.980177	100	8.132	0	tfs; transcription factor S
Cluster 2	K21611	9	1.2449	1.08845	100	7.1249	0	cfbD; Ni-sirohydrochlorin a,c-diamide reductive cyclase subunit CfbD [EC:6.3.3.7]
Cluster 2	K21612	9	1.017	0.982401	100	8.12601	0	cfbE; coenzyme F430 synthetase [EC:6.4.1.9]
Cluster 2	K24866	9	1.7596	1.29376	100	5.59641	0	sirC; precorrin-2 dehydrogenase [EC:1.3.1.76]
Cluster 2	K09129	10	3.0889	1.71587	99.945	4.02776	0.001	K09129; uncharacterized protein
Cluster 2	K17104	10	1.1767	1.05275	100	8.38121	0	E2.5.1.41; phosphoglycerol geranylgeranyltransferase [EC:2.5.1.41]
Cluster 2	K07006	16	3.9334	1.94658	100	6.19888	0	K07006; uncharacterized protein
Cluster 2	K03264	9	1.2475	1.0897	100	7.11435	0	EIF6; translation initiation factor 6
Cluster 2	K02910	9	1.0626	1.00533	100	7.89535	0	RP-L31e, RPL31; large subunit ribosomal protein L31e
Cluster 2	K06875	9	1.1365	1.03095	100	7.6274	0	PDCD5, TFAR19; programmed cell death protein 5
Cluster 2	K02966	9	1.139	1.03309	100	7.6092	0	RP-S19e, RPS19; small subunit ribosomal protein S19e
Cluster 2	K07254	10	1.3508	1.14164	100	7.57613	0	atrm56; tRNA (cytidine56-2'-O)-methyltransferase [EC:2.1.1.206]
Cluster 2	K04483	9	1.1748	1.04749	100	7.4704	0	radA; DNA repair protein RadA
Cluster 2	K06943	9	1.2873	1.10406	100	6.98573	0	NOG1; nucleolar GTP-binding protein
Cluster 2	K04799	9	1.2801	1.09272	100	7.06483	0	FEN1, RAD2; flap endonuclease-1 [EC:3.-.-.-]
Cluster 2	K01974	9	2.0942	1.40511	100	4.91479	0	RTCA, rtcA; RNA 3'-terminal phosphate cyclase (ATP) [EC:6.5.1.4]
Cluster 2	K07060	9	1.0623	0.995901	100	7.97037	0	nob1; endoribonuclease Nob1 [EC:3.1.-.-]
Cluster 2	K04794	9	1.5859	1.21853	100	6.08445	0	PTH2; peptidyl-tRNA hydrolase, PTH2 family [EC:3.1.1.29]
Cluster 3	K01912	29	13.6026	3.64114	99.985	4.22873	0.0003	paaK; phenylacetate-CoA ligase [EC:6.2.1.30]
Cluster 3	K07315	27	13.5484	3.61185	99.96	3.7243	0.0005	rsbU_P; phosphoserine phosphatase RsbU/P [EC:3.1.3.3]
Cluster 3	K03388	57	12.3299	3.43195	100	13.016	0	hdrA2; heterodisulfide reductase subunit A2 [EC:1.8.7.3 1.8.98.4 1.8.98.5 1.8.98.6]
Cluster 3	K14127	28	6.1241	2.38355	100	9.17787	0	mvhD, vhuD, vhcD; F420-non-reducing hydrogenase iron-sulfur subunit [EC:1.12.99.- 1.8.98.5 1.8.98.6]
Cluster 3	K07090	28	12.0076	3.41955	100	4.67675	0	K07090; uncharacterized protein
Cluster 3	K06897	15	5.7214	2.33585	99.945	3.97226	0.0008	K06897; 7,8-dihydropterin-6-yl-methyl-4-(beta-D-ribofuranosyl)aminobenzene 5'-phosphate synthase [EC:2.5.1.105]
Cluster 3	K11261	14	3.1709	1.72514	100	6.27725	0	fwdE, fmdE; formylmethanofuran dehydrogenase subunit E [EC:1.2.7.12]
Cluster 3	K01007	16	6.0153	2.3705	99.965	4.21207	0.0005	pps, ppsA; pyruvate, water dikinase [EC:2.7.9.2]
Cluster 3	K01995	39	15.2457	3.81677	100	6.22367	0	livG; branched-chain amino acid transport system ATP-binding protein
Cluster 3	K01996	39	14.9398	3.77221	100	6.37828	0	livF; branched-chain amino acid transport system ATP-binding protein
Cluster 3	K01999	45	22.1762	4.59682	100	4.96513	0	livK; branched-chain amino acid transport system substrate-binding protein
Cluster 3	K01998	37	13.8417	3.59522	100	6.44141	0	livM; branched-chain amino acid transport system permease protein
Cluster 3	K01997	39	15.202	3.86471	100	6.15777	0	livH; branched-chain amino acid transport system permease protein
Cluster 3	K03408	17	6.9466	2.5628	99.965	3.92282	0.0007	cheW; purine-binding chemotaxis protein CheW
Cluster 3	K00123	17	5.4911	2.27313	100	5.06302	0	fdoG, fdhF, fdwA; formate dehydrogenase major subunit [EC:1.17.1.9]
Cluster 3	K02482	57	9.044	2.9103	100	16.478	0	flgS; two-component system, NtrC family, sensor kinase [EC:2.7.13.3]
Cluster 3	K00104	12	3.8935	1.91749	99.975	4.22767	0.0005	glcD; glycolate oxidase [EC:1.1.3.15]
Cluster 3	K04767	15	3.3639	1.79947	100	6.46642	0	acuB; acetoin utilization protein AcuB
Cluster 3	K23077	14	2.2751	1.495	100	7.84275	0	dsrC; dissimilatory sulfite reductase related protein
Cluster 3	K05802	7	1.0976	1.02561	100	5.75502	0	mscK, kefA, aefA; potassium-dependent mechanosensitive channel
Cluster 3	K02030	23	6.2847	2.47476	100	6.75431	0	ABC.PA.S; polar amino acid transport system substrate-binding protein
Cluster 3	K02029	21	4.8581	2.15786	100	7.48051	0	ABC.PA.P; polar amino acid transport system permease protein
Cluster 3	K02028	13	2.8329	1.64511	100	6.18021	0	ABC.PA.A; polar amino acid transport system ATP-binding protein [EC:7.4.2.1]
Cluster 3	K03413	25	7.9488	2.7482	100	6.20451	0	cheY; two-component system, chemotaxis family, chemotaxis protein CheY
Cluster 3	K00198	8	1.7225	1.29015	99.97	4.8657	0.0006	cooS, acsA; anaerobic carbon-monoxide dehydrogenase catalytic subunit [EC:1.2.7.4]
Cluster 3	K07469	9	1.4032	1.1662	100	6.51413	0	mop; aldehyde oxidoreductase [EC:1.2.99.7]
Cluster 3	K14261	7	0.9639	0.949735	100	6.35556	0	alaC; alanine-synthesizing transaminase [EC:2.6.1.-]
Cluster 3	K07713	14	2.1084	1.41988	100	8.37509	0	zraR, hydG; two-component system, NtrC family, response regulator HydG
Cluster 3	K08307	14	3.5748	1.83929	99.99	5.66804	0.0002	mltD, dniR; membrane-bound lytic murein transglycosylase D [EC:4.2.2.-]
Cluster 3	K08352	8	1.3052	1.12581	100	5.94664	0	phsA, psrA; thiosulfate reductase / polysulfide reductase chain A [EC:1.8.5.5]
Cluster 3	K09857	6	0.7184	0.826983	100	6.38659	0.0001	K09857; uncharacterized protein
Cluster 3	K16887	4	0.4953	0.687443	99.965	5.09817	0.0008	qmoC; quinone-modifying oxidoreductase, subunit QmoC
Cluster 3	K16886	7	0.7179	0.830975	100	7.55991	0	qmoB; quinone-modifying oxidoreductase, subunit QmoB
Cluster 3	K16885	8	0.7794	0.864601	100	8.35136	0	qmoA; quinone-modifying oxidoreductase, subunit QmoA
Cluster 3	K02019	16	3.1899	1.74529	100	7.33981	0	modE; molybdate transport system regulatory protein
Cluster 3	K00958	6	1.0839	1.01826	99.965	4.82792	0.0007	sat, met3; sulfate adenylyltransferase [EC:2.7.7.4]
Cluster 3	K02481	18	1.8432	1.31218	100	12.313	0	flgR; two-component system, NtrC family, response regulator
Cluster 3	K03296	9	1.3108	1.1132	100	6.90732	0	TC.HAE1; hydrophobic/amphiphilic exporter-1 (mainly G- bacteria), HAE1 family
Cluster 3	K23302	4	0.3587	0.588587	99.98	6.18651	0.0004	qrcB; menaquinone reductase, molybdopterin-binding-like subunit
Cluster 3	K23777	6	0.9952	0.979274	99.965	5.11073	0.0007	cecR; TetR/AcrR family transcriptional regulator, regulator of cefoperazone and chloramphenicol sensitivity
Cluster 3	K18904	9	1.7874	1.30522	100	5.52596	0.0001	nodT, ameC; outer membrane protein, multidrug efflux system
Cluster 3	K10094	5	0.4481	0.650005	100	7.00287	0	cbiK; nickel transport protein
Cluster 3	K16915	4	0.4097	0.624857	99.985	5.7458	0.0004	cbiL; nickel transport protein
Cluster 3	K02450	11	3.1468	1.73097	99.97	4.53688	0.0003	gspA; general secretion pathway protein A
Cluster 3	K00124	15	2.7472	1.61824	100	7.5717	0	fdoH, fdsB; formate dehydrogenase iron-sulfur subunit
Cluster 3	K02380	8	1.0814	1.02731	100	6.73465	0	fdhE; FdhE protein
Cluster 3	K23303	4	0.4041	0.624022	99.97	5.76246	0.0007	qrcD; menaquinone reductase, integral membrane subunit
Cluster 3	K07799	6	0.9151	0.936212	99.985	5.43136	0.0003	mdtA; membrane fusion protein, multidrug efflux system
Cluster 3	K23300	4	0.2684	0.508096	100	7.34428	0.0001	qrcA; menaquinone reductase, multiheme cytochrome c subunit [EC:1.97.-.-]
Cluster 3	K23301	4	0.3207	0.552677	100	6.65724	0.0001	qrcC; menaquinone reductase, iron-sulfur cluster-binding subunit [EC:1.97.-.-]
Cluster 3	K02278	5	0.7623	0.86151	99.955	4.91892	0.0008	cpaA, tadV; prepilin peptidase CpaA [EC:3.4.23.43]
Cluster 3	K00246	4	0.3696	0.588554	100	6.16834	0.0001	frdC; fumarate reductase subunit C
Cluster 3	K00245	4	0.4121	0.625199	99.99	5.73881	0.0003	frdB; fumarate reductase iron-sulfur subunit [EC:1.3.5.4]
Cluster 4	K16786	6	0.6568	0.79625	100	6.71046	0	ecfA1; energy-coupling factor transport system ATP-binding protein [EC:7.-.-.-]
Cluster 4	K25232	13	3.9672	1.9697	100	4.58587	0	fakB; fatty acid kinase fatty acid binding subunit
Cluster 4	K00174	14	4.4895	2.07304	99.99	4.58771	0.0001	korA, oorA, oforA; 2-oxoglutarate/2-oxoacid ferredoxin oxidoreductase subunit alpha [EC:1.2.7.3 1.2.7.11]
Cluster 4	K00077	12	2.9731	1.70446	100	5.29605	0	panE, apbA; 2-dehydropantoate 2-reductase [EC:1.1.1.169]
Cluster 4	K03320	12	3.6982	1.88062	100	4.4144	0.0001	amt, AMT, MEP; ammonium transporter, Amt family
Cluster 4	K08303	11	2.348	1.51918	100	5.69519	0	prtC, trhP; U32 family peptidase [EC:3.4.-.-]
Cluster 4	K18332	8	1.478	1.19646	100	5.45108	0	hndD; NADP-reducing hydrogenase subunit HndD [EC:1.12.1.3]
Cluster 4	K00176	11	1.7788	1.30976	100	7.04038	0	korD, oorD; 2-oxoglutarate ferredoxin oxidoreductase subunit delta [EC:1.2.7.3]
Cluster 4	K00177	11	1.8905	1.34473	100	6.7742	0	korC, oorC; 2-oxoglutarate ferredoxin oxidoreductase subunit gamma [EC:1.2.7.3]
Cluster 4	K09118	6	0.6128	0.765948	100	7.03338	0	K09118; uncharacterized protein
Cluster 4	K03856	10	2.0277	1.40482	100	5.67494	0	AROA2, aroA; 3-deoxy-7-phosphoheptulonate synthase [EC:2.5.1.54]
Cluster 4	K01715	12	1.246	1.10222	100	9.75669	0	crt; enoyl-CoA hydratase [EC:4.2.1.17]
Cluster 4	K00074	12	2.2441	1.48281	100	6.57935	0	paaH, hbd, fadB, mmgB; 3-hydroxybutyryl-CoA dehydrogenase [EC:1.1.1.157]
Cluster 4	K09698	4	0.2777	0.513403	100	7.25025	0.0001	gltX; nondiscriminating glutamyl-tRNA synthetase [EC:6.1.1.24]
Cluster 4	K03429	5	0.6911	0.823214	99.955	5.23424	0.0009	ugtP; processive 1,2-diacylglycerol beta-glucosyltransferase [EC:2.4.1.315]
Cluster 4	K07009	4	0.2586	0.508455	100	7.35838	0	gatD; lipid II isoglutaminyl synthase (glutamine-hydrolysing) [EC:6.3.5.13]
Cluster 4	K23393	5	0.2763	0.520537	100	9.07467	0	murT; lipid II isoglutaminyl synthase (glutamine-hydrolysing) [EC:6.3.5.13]
Cluster 4	K11145	3	0.15	0.380132	100	7.4974	0	mrnC; mini-ribonuclease III [EC:3.1.26.-]
Cluster 4	K07533	4	0.1719	0.40737	100	9.39711	0	prsA; foldase protein PrsA [EC:5.2.1.8]
Cluster 4	K06409	3	0.1302	0.353621	100	8.11546	0.0001	spoVB; stage V sporulation protein B
Cluster 4	K03763	4	0.2098	0.450759	100	8.40848	0	polC; DNA polymerase III subunit alpha, Gram-positive type [EC:2.7.7.7]
Cluster 4	K09787	3	0.1072	0.326049	99.995	8.87228	0.0002	K09787; uncharacterized protein
Cluster 4	K14982	3	0.0829	0.286405	100	10.1852	0.0001	ciaH; two-component system, OmpR family, sensor histidine kinase CiaH [EC:2.7.13.3]
Cluster 4	K09772	4	0.1037	0.321164	100	12.1318	0	sepF; cell division inhibitor SepF
Cluster 4	K09762	3	0.1751	0.412359	99.985	6.85058	0.0004	whiA; cell division protein WhiA
Cluster 4	K06967	3	0.0872	0.293932	100	9.90977	0	trmK; tRNA (adenine22-N1)-methyltransferase [EC:2.1.1.217]
Cluster 4	K07699	3	0.0836	0.285326	100	10.2213	0	spo0A; two-component system, response regulator, stage 0 sporulation protein A
Cluster 5	K07335	22	7.1667	2.59844	100	5.70853	0	bmpA, bmpB, tmpC; basic membrane protein A and related proteins
Cluster 5	K12132	78	45.2843	6.55308	100	4.99241	0	prkC, stkP; eukaryotic-like serine/threonine-protein kinase [EC:2.7.11.1]
Cluster 5	K02945	18	7.3063	2.61344	99.99	4.09181	0.0003	RP-S1, rpsA; small subunit ribosomal protein S1
Cluster 5	K03466	26	9.2939	2.98756	100	5.59189	0	ftsK, spoIIIE; DNA segregation ATPase FtsK/SpoIIIE, S-DNA-T family
Cluster 5	K02035	47	27.5796	5.01038	99.99	3.87604	0.0001	ABC.PE.S; peptide/nickel transport system substrate-binding protein
Cluster 5	K00627	19	6.9305	2.57613	100	4.68512	0	DLAT, aceF, pdhC; pyruvate dehydrogenase E2 component (dihydrolipoamide acetyltransferase) [EC:2.3.1.12]
Cluster 5	K07658	19	5.5549	2.2939	100	5.86124	0	phoB1, phoP; two-component system, OmpR family, alkaline phosphatase synthesis response regulator PhoP
Cluster 5	K11693	7	1.3995	1.15538	99.985	4.84733	0.0004	femX, fmhB; peptidoglycan pentaglycine glycine transferase (the first glycine) [EC:2.3.2.16]
Cluster 5	K12960	22	7.226	2.63528	100	5.60623	0	mtaD; 5-methylthioadenosine/S-adenosylhomocysteine deaminase [EC:3.5.4.31 3.5.4.28]
Cluster 5	K10914	22	10.2091	3.15588	99.975	3.73617	0.0005	crp; CRP/FNR family transcriptional regulator, cyclic AMP receptor protein
Cluster 5	K21600	9	2.1371	1.42951	99.995	4.80087	0.0002	csoR, ricR; CsoR family transcriptional regulator, copper-sensing transcriptional repressor
Cluster 5	K25232	32	8.8539	2.91585	100	7.93804	0	fakB; fatty acid kinase fatty acid binding subunit
Cluster 5	K01222	9	1.4833	1.18208	100	6.35886	0	E3.2.1.86A, celF; 6-phospho-beta-glucosidase [EC:3.2.1.86]
Cluster 5	K03738	29	10.7499	3.23678	100	5.63835	0	aor; aldehyde:ferredoxin oxidoreductase [EC:1.2.7.5]
Cluster 5	K00683	6	1.1482	1.05225	99.965	4.61087	0.0006	QPCT; glutaminyl-peptide cyclotransferase [EC:2.3.2.5]
Cluster 5	K00876	15	5.5328	2.29703	99.96	4.1215	0.0007	udk, UCK; uridine kinase [EC:2.7.1.48]
Cluster 5	K15772	6	0.9155	0.92464	100	5.49889	0.0001	ganQ, mdxG; arabinogalactan oligomer / maltooligosaccharide transport system permease protein
Cluster 5	K15771	7	0.9454	0.958655	100	6.31573	0.0001	ganP, mdxF; arabinogalactan oligomer / maltooligosaccharide transport system permease protein
Cluster 5	K15770	7	0.9142	0.941721	100	6.46242	0	cycB, ganO, mdxE; arabinogalactan oligomer / maltooligosaccharide transport system substrate-binding protein
Cluster 5	K07636	26	9.7626	3.00251	100	5.40795	0	phoR; two-component system, OmpR family, phosphate regulon sensor histidine kinase PhoR [EC:2.7.13.3]
Cluster 5	K03641	48	16.1677	3.88559	100	8.19241	0	tolB; TolB protein
Cluster 5	K07642	17	4.3454	2.02304	100	6.25523	0	baeS, smeS; two-component system, OmpR family, sensor histidine kinase BaeS [EC:2.7.13.3]
Cluster 5	K01464	11	2.1679	1.4518	100	6.08357	0	DPYS, dht, hydA; dihydropyrimidinase [EC:3.5.2.2]
Cluster 5	K23536	22	5.9402	2.36876	100	6.77983	0	nupC; general nucleoside transport system permease protein
Cluster 5	K23535	24	6.4426	2.49389	100	7.04016	0	nupB; general nucleoside transport system permease protein
Cluster 5	K23537	26	7.3298	2.63754	100	7.07863	0	nupA; general nucleoside transport system ATP-binding protein
Cluster 5	K16785	14	5.1667	2.22255	99.95	3.97441	0.0008	ecfT; energy-coupling factor transport system permease protein
Cluster 5	K02026	29	11.4381	3.31384	100	5.29955	0	ABC.MS.P1; multiple sugar transport system permease protein
Cluster 5	K02025	27	11.0466	3.24031	100	4.92341	0	ABC.MS.P; multiple sugar transport system permease protein
Cluster 5	K02027	40	16.3297	3.96525	100	5.96944	0	ABC.MS.S; multiple sugar transport system substrate-binding protein
Cluster 5	K07667	19	5.0378	2.17953	100	6.40605	0	kdpE; two-component system, OmpR family, KDP operon response regulator KdpE
Cluster 5	K00721	12	4.3425	2.01598	99.94	3.79839	0.001	DPM1; dolichol-phosphate mannosyltransferase [EC:2.4.1.83]
Cluster 5	K03696	17	5.9686	2.41595	100	4.56607	0.0001	clpC; ATP-dependent Clp protease ATP-binding subunit ClpC
Cluster 5	K02529	37	17.6692	4.09216	100	4.72386	0	lacI, galR; LacI family transcriptional regulator
Cluster 5	K00702	11	2.9826	1.6903	99.99	4.7432	0.0001	E2.4.1.20; cellobiose phosphorylase [EC:2.4.1.20]
Cluster 5	K10440	31	8.8059	2.91949	100	7.60205	0	rbsC; ribose transport system permease protein
Cluster 5	K10441	26	7.985	2.76759	100	6.50926	0	rbsA; ribose transport system ATP-binding protein [EC:7.5.2.7]
Cluster 5	K15580	11	3.1539	1.72093	99.995	4.55921	0.0002	oppA, mppA; oligopeptide transport system substrate-binding protein
Cluster 5	K04940	10	2.2948	1.48671	100	5.18273	0.0001	odh; opine dehydrogenase [EC:1.5.1.28]
Cluster 5	K14164	6	0.9431	0.9465	99.99	5.34274	0.0001	glyQS; glycyl-tRNA synthetase [EC:6.1.1.14]
Cluster 5	K19978	6	0.6221	0.763211	100	7.04641	0	acbK; acarbose 7IV-phosphotransferase [EC:2.7.1.187]
Cluster 5	K10117	12	3.0359	1.71325	99.995	5.23223	0.0002	msmE; raffinose/stachyose/melibiose transport system substrate-binding protein
Cluster 5	K10119	10	3.0219	1.70635	99.95	4.0895	0.0008	msmG; raffinose/stachyose/melibiose transport system permease protein
Cluster 6	K02004	75	42.0629	6.35606	100	5.182	0	ABC.CD.P; putative ABC transport system permease protein
Cluster 6	K12308	12	3.7368	1.85944	100	4.44391	0.0001	bgaB, lacA; beta-galactosidase [EC:3.2.1.23]
Cluster 6	K07636	21	9.7046	3.0127	99.965	3.74927	0.0007	phoR; two-component system, OmpR family, phosphate regulon sensor histidine kinase PhoR [EC:2.7.13.3]
Cluster 6	K03797	19	7.8632	2.75624	99.99	4.04057	0.0003	E3.4.21.102, prc, ctpA; carboxyl-terminal processing protease [EC:3.4.21.102]
Cluster 6	K03294	19	5.2201	2.22118	100	6.20385	0.0001	TC.APA; basic amino acid/polyamine antiporter, APA family
Cluster 6	K19294	16	6.2407	2.45474	99.975	3.97569	0.0004	algI; alginate O-acetyltransferase complex protein AlgI
Cluster 6	K00325	13	2.1762	1.43651	100	7.5348	0	pntB; H+-translocating NAD(P) transhydrogenase subunit beta [EC:1.6.1.2 7.1.1.1]
Cluster 6	K00324	17	3.674	1.87519	100	7.10649	0	pntA; H+-translocating NAD(P) transhydrogenase subunit alpha [EC:1.6.1.2 7.1.1.1]
Cluster 6	K04771	29	12.0537	3.3739	100	5.02276	0	degP, htrA; serine protease Do [EC:3.4.21.107]
Cluster 6	K01206	35	6.0761	2.37943	100	12.1558	0	FUCA; alpha-L-fucosidase [EC:3.2.1.51]
Cluster 6	K02005	31	15.403	3.81709	99.99	4.08609	0.0002	ABC.CD.TX; HlyD family secretion protein
Cluster 6	K03585	18	7.0297	2.5685	99.99	4.27108	0.0001	acrA, mexA, adeI, smeD, mtrC, cmeA; membrane fusion protein, multidrug efflux system
Cluster 6	K03305	9	2.1875	1.45882	99.965	4.66988	0.0007	TC.POT; proton-dependent oligopeptide transporter, POT family
Cluster 6	K18332	13	3.2747	1.75398	100	5.54471	0	hndD; NADP-reducing hydrogenase subunit HndD [EC:1.12.1.3]
Cluster 6	K07491	39	15.0494	3.74384	100	6.39733	0	rayT; REP-associated tyrosine transposase
Cluster 6	K03307	49	11.0188	3.22606	100	11.7733	0	TC.SSS; solute:Na+ symporter, SSS family
Cluster 6	K01953	31	14.1686	3.73556	100	4.50573	0.0001	asnB, ASNS; asparagine synthase (glutamine-hydrolysing) [EC:6.3.5.4]
Cluster 6	K07133	27	11.433	3.28833	100	4.73401	0.0001	K07133; uncharacterized protein
Cluster 6	K03559	14	4.7631	2.13241	99.995	4.33167	0.0002	exbD; biopolymer transport protein ExbD
Cluster 6	K11785	6	0.7451	0.849427	100	6.18641	0	mqnD; 1,4-dihydroxy-6-naphthoate synthase [EC:1.14.-.-]
Cluster 6	K09137	7	1.1499	1.03355	100	5.66019	0.0001	K09137; uncharacterized protein
Cluster 6	K06891	9	2.194	1.44795	100	4.70043	0	clpS; ATP-dependent Clp protease adaptor protein ClpS
Cluster 6	K20742	7	1.287	1.11411	99.99	5.12788	0.0003	ykfC; gamma-D-glutamyl-L-lysine dipeptidyl-peptidase [EC:3.4.14.13]
Cluster 6	K01991	19	5.0705	2.22385	100	6.26367	0	wza, gfcE; polysaccharide biosynthesis/export protein
Cluster 6	K06045	10	2.0711	1.39737	100	5.67416	0	shc; squalene-hopene/tetraprenyl-beta-curcumene cyclase [EC:5.4.99.17 4.2.1.129]
Cluster 6	K07407	23	5.2693	2.24939	100	7.88243	0	E3.2.1.22B, galA, rafA; alpha-galactosidase [EC:3.2.1.22]
Cluster 6	K01209	20	4.5751	2.0937	100	7.36731	0	abfA; alpha-L-arabinofuranosidase [EC:3.2.1.55]
Cluster 6	K01785	9	1.8188	1.29529	100	5.5441	0	galM, GALM; aldose 1-epimerase [EC:5.1.3.3]
Cluster 6	K15923	11	2.4178	1.53422	100	5.59384	0.0001	AXY8, FUC95A, afcA; alpha-L-fucosidase 2 [EC:3.2.1.51]
Cluster 6	K05989	31	5.5423	2.30881	100	11.0263	0	ramA; alpha-L-rhamnosidase [EC:3.2.1.40]
Cluster 6	K02529	36	17.6114	4.09404	99.995	4.49155	0.0002	lacI, galR; LacI family transcriptional regulator
Cluster 6	K02429	18	1.6083	1.2151	100	13.49	0	fucP; MFS transporter, FHS family, L-fucose permease
Cluster 6	K25010	24	3.1857	1.75272	100	11.8755	0	GE; (4-O-methyl)-D-glucuronate---lignin esterase [EC:3.1.1.117]
Cluster 6	K11782	5	0.7466	0.83294	99.975	5.10649	0.0005	mqnA; chorismate dehydratase [EC:4.2.1.151]
Cluster 6	K01179	20	4.3864	2.03708	100	7.6647	0	E3.2.1.4; endoglucanase [EC:3.2.1.4]
Cluster 6	K16213	9	1.3757	1.15245	100	6.61571	0	cbe, mbe; cellobiose epimerase [EC:5.1.3.11]
Cluster 6	K02564	12	2.4734	1.53724	100	6.19723	0	nagB, GNPDA; glucosamine-6-phosphate deaminase [EC:3.5.99.6]
Cluster 6	K09955	23	4.7309	2.08132	100	8.77766	0	K09955; uncharacterized protein
Cluster 6	K20810	5	0.7076	0.814434	99.985	5.27041	0.0004	mqnX; aminodeoxyfutalosine deaminase [EC:3.5.4.40]
Cluster 6	K00853	8	1.8867	1.33846	99.985	4.56743	0.0004	araB; L-ribulokinase [EC:2.7.1.16]
Cluster 6	K12373	12	2.6005	1.59176	100	5.9051	0	HEXA_B; hexosaminidase [EC:3.2.1.52]
Cluster 6	K01053	9	1.33	1.13353	100	6.76645	0	gnl, RGN; gluconolactonase [EC:3.1.1.17]
Cluster 6	K07404	7	1.0299	0.99318	100	6.0111	0.0001	pgl; 6-phosphogluconolactonase [EC:3.1.1.31]
Cluster 6	K05970	11	1.1546	1.04139	100	9.45407	0	SIAE; sialate O-acetylesterase [EC:3.1.1.53]
Cluster 6	K00010	23	4.4613	2.0699	100	8.95631	0	iolG; myo-inositol 2-dehydrogenase / D-chiro-inositol 1-dehydrogenase [EC:1.1.1.18 1.1.1.369]
Cluster 7	K03783	7	1.302	1.13004	99.985	5.04229	0.0004	punA, PNP; purine-nucleoside phosphorylase [EC:2.4.2.1]
Cluster 7	K07114	17	6.605	2.53377	99.99	4.10259	0.0003	yfbK; Ca-activated chloride channel homolog
Cluster 7	K07263	16	4.7738	2.13893	100	5.24851	0	pqqL; zinc protease [EC:3.4.24.-]
Cluster 7	K06142	6	0.8824	0.923889	99.97	5.5392	0.0004	hlpA, ompH; outer membrane protein
Cluster 7	K03585	10	3.0126	1.72593	99.95	4.04848	0.0009	acrA, mexA, adeI, smeD, mtrC, cmeA; membrane fusion protein, multidrug efflux system
Cluster 7	K03771	7	1.11	1.04981	100	5.61054	0	surA; peptidyl-prolyl cis-trans isomerase SurA [EC:5.2.1.8]
Cluster 7	K03305	6	0.9633	0.962784	99.98	5.23139	0.0004	TC.POT; proton-dependent oligopeptide transporter, POT family
Cluster 7	K18989	3	0.1187	0.338246	100	8.51836	0.0001	vexF; multidrug efflux pump
Cluster 7	K16087	5	0.7873	0.867444	99.94	4.85645	0.001	TC.FEV.OM3, tbpA, hemR, lbpA, hpuB, bhuR, hugA, hmbR; hemoglobin/transferrin/lactoferrin receptor protein
Cluster 7	K15862	3	0.126	0.352028	100	8.16411	0.0001	ccoNO; cytochrome c oxidase cbb3-type subunit I/II [EC:7.1.1.9]
Cluster 7	K00556	3	0.1849	0.42885	99.97	6.56431	0.0007	trmH; tRNA (guanosine-2'-O-)-methyltransferase [EC:2.1.1.34]
Cluster 7	K11381	6	0.9777	0.982854	99.975	5.10991	0.0006	bkdA; 2-oxoisovalerate dehydrogenase E1 component [EC:1.2.4.4]
Cluster 7	K16089	4	0.3944	0.619878	99.985	5.81663	0.0004	TC.FEV.OM2, cirA, cfrA, hmuR; outer membrane receptor for ferrienterochelin and colicins
Cluster 7	K01847	7	0.8664	0.926796	100	6.61807	0	MUT; methylmalonyl-CoA mutase [EC:5.4.99.2]
Cluster 7	K24126	3	0.079	0.278853	100	10.4751	0.0001	ahpC; lipoyl-dependent peroxiredoxin subunit C [EC:1.11.1.28]
Cluster 7	K00451	3	0.1248	0.351888	99.99	8.17079	0.0003	HGD, hmgA; homogentisate 1,2-dioxygenase [EC:1.13.11.5]
Cluster 7	K07322	4	0.3404	0.581831	100	6.28979	0.0001	ytfE, scdA; regulator of cell morphogenesis and NO signaling
Cluster 8	K07027	18	7.3307	2.67079	99.975	3.99481	0.0006	K07027; glycosyltransferase 2 family protein
Cluster 8	K07164	8	1.9063	1.36474	99.975	4.46509	0.0005	K07164; uncharacterized protein
Cluster 8	K07114	24	10.4301	3.17117	100	4.27915	0	yfbK; Ca-activated chloride channel homolog
Cluster 8	K04771	19	8.3542	2.82049	99.98	3.77446	0.0004	degP, htrA; serine protease Do [EC:3.4.21.107]
Cluster 8	K07263	19	7.631	2.68895	99.99	4.22805	0.0002	pqqL; zinc protease [EC:3.4.24.-]
Cluster 8	K07277	11	3.1126	1.74583	99.965	4.51785	0.0007	SAM50, TOB55, bamA; outer membrane protein insertion porin family
Cluster 8	K03585	14	4.8372	2.16252	99.985	4.23709	0.0003	acrA, mexA, adeI, smeD, mtrC, cmeA; membrane fusion protein, multidrug efflux system
Cluster 8	K03561	17	4.3912	2.06857	100	6.09543	0	exbB; biopolymer transport protein ExbB
Cluster 8	K03286	12	3.8481	1.94783	99.96	4.18513	0.0006	TC.OOP; OmpA-OmpF porin, OOP family
Cluster 8	K02806	10	2.4072	1.52072	100	4.9929	0.0001	ptsN; nitrogen PTS system EIIA component [EC:2.7.1.-]
Cluster 8	K15856	6	0.6029	0.760139	100	7.10015	0	rmd; GDP-4-dehydro-6-deoxy-D-mannose reductase [EC:1.1.1.281]
