# Supplementary material for: Identifying microbial functional guilds performing cryptic organotrophic and lithotrophic redox cycles in anaerobic granular biofilms
Source: PLoS One. 2025 Aug 18;20(8):e0330380. doi: 10.1371/journal.pone.0330380 (PMC12360541; doi:10.1371/journal.pone.0330380)
Supplement: S1 File — S1 Table. Sequencing, assembly, and binning statistics. S2 Table. Bin quality and coverage statistics. S3 Table. Taxonomic assignment of bins. S4 Table. Significant genes for functional clusters. S5 Table. Publicly available metagenomic libraries used for comparisons. SRA accension numbers, sample names, study names, number of reads, and alignment rate is detailed. S6 Table. Bin coverage based on read-mapping. Reads per kilobase per million mapped reads (RPKM) values from mapping reads from metagenome libraries, including publicly available ones, to the set of bins. S7 Table. Conserved genes in MAGs. Genes identified as conserved in MAGs based on metagenome comparison. (ZIP) [file pone.0330380.s001.zip › supplementary material/TableS5_comparative_metagenomics_libraries.xlsx]

## Sheet: Sheet1
	SRA	BioProject	Reads	Alignment Rate	Sample	Study
1	SRR8449814	PRJNA502704	129886132	0.0092	groundwater metagenome – municipal landfill Pumphouse 3	Groundwater microbial communities from a municipal landfill in Southern Ontario, Canada
2	SRR8449815	PRJNA502705	126555802	0.0195	landfill metagenome - Methane capture system biofilm	Leachate microbial communities from a municipal landfill in Southern Ontario, Canada
3	SRR15239542	PRJNA544497	3404211	0.1327	anaerobic digester metagenomes	Anaerobic co-digestion of sewage sludge and food waste Metagenome
4	SRR15239588	PRJNA544497	2648345	0.1208	anaerobic digester metagenomes	Anaerobic co-digestion of sewage sludge and food waste Metagenome
5	SRR15239545	PRJNA544497	3791974	0.089	anaerobic digester metagenomes	Anaerobic co-digestion of sewage sludge and food waste Metagenome
6	SRR8165483	PRJNA501900	45655747	0.1547	Microbial sludge granules collected from upflow anaerobic sludge blanket reactor of a lab-scale anaerobic digestion system	Characterization of the microbial community found in an anaerobic solid organic waste digestor
7	SRR8165485	PRJNA501900	43523285	0.0424	anaerobic digester metagenome-food waste and lignocellulosic fibres	Characterization of the microbial community found in an anaerobic solid organic waste digestor
8	SRR8165484	PRJNA501900	47111875	0.0563	anaerobic digester metagenome-food waste and lignocellulosic fibres	Characterization of the microbial community found in an anaerobic solid organic waste digestor
9	SRR6181324	PRJNA406037	47974795	0.0066	bioreactor metagenome	Switchgrass degrading microbial communities from high solid loading bioreactors in New Hampshire, USA
10	SRR6179360	PRJNA405532	48416727	0.0073	bioreactor metagenome	Switchgrass degrading microbial communities from high solid loading bioreactors in New Hampshire, USA
11	SRR8925713	PRJNA533495	79596337	0.0103	digestate sample from anaerobic digester	Metagenomic analysis of 56 full-scale biogas plants in China
12	ERR6196083	PRJEB39861	38430976	0.0201	anaerobic digester sample	UK Industrial Anaerobic Digestors
13	SRR4072256	PRJNA340294	16000000	0.0078	mine drainage metagenome	Soudan Iron Mine Metagenome
14	SRR4072253	PRJNA340294	16000000	0.0159	mine drainage metagenome	Soudan Iron Mine Metagenome
15	SRR4072255	PRJNA340294	16000000	0.0145	mine drainage metagenome	Soudan Iron Mine Metagenome
16	SRR15021097	PRJNA743156	22975440	0.031	activated sludge sample	Microorganisms in wastewater treatment process
17	SRR16472567	PRJNA771776	51197236	0.0323	sludge metagenome	Bioaccumulation characteristics and the evolution of nitrogen removal related functional bacteria and genes in biofilm-granular sludge anammox process under low dissolved oxygen stress
18	SRR16472569	PRJNA771776	60665908	0.0279	sludge metagenome	Bioaccumulation characteristics and the evolution of nitrogen removal related functional bacteria and genes in biofilm-granular sludge anammox process under low dissolved oxygen stress
19	SRR8879134	PRJNA531772	205316315	0.0526	wetland metagenome – Lox_Sample_1.5	Soil microbial communities from Loxahatchee National Wildlife Refuge, Florida, United States
20	SRR8881009	PRJNA531768	206143980	0.0258	wetland metagenome – Lox_Sample_4.4	Soil microbial communities from Loxahatchee National Wildlife Refuge, Florida, United States
21	SRR8881341	PRJNA531779	253245535	0.0203	wetland metagenome – Lox_Sample_3.2	Soil microbial communities from Loxahatchee National Wildlife Refuge, Florida, United States
22	SRR8879137	PRJNA531776	212197501	0.0312	wetland metagenome – Lox_Sample_2.4	Soil microbial communities from Loxahatchee National Wildlife Refuge, Florida, United States
23	SRR8165481	PRJNA501900	51892103	0.0436	anaerobic digester metagenome-food waste and lignocellulosic fibres	Characterization of the microbial community found in an anaerobic solid organic waste digestor
24	SRR7268657	PRJNA474467	18274538	0.0644	Metagenome of water-saturated sediments of acidic stream	Moderate-temperature extremely acidic ecosystem metagenome study
25	SRR8426594	PRJNA513876	95327958	0.1429	groundwater metagenome – background (FW301)	groundwater metagenome sequencing and assembly
26	SRR8426597	PRJNA513876	90008423	0.1557	groundwater metagenome –Y-12 West (FW106)	groundwater metagenome sequencing and assembly
27	SRR16526853	PRJNA768541	40789984	0.011	bioreactor sludge metagenome	Anaerobic fermentation bioreactor microbial communities from Madison, Wisconsin, United States
28	SRR8925731	PRJNA681092	57961113	0.005	Bear manure
29	SRR12681659	PRJNA654317	170695426	0.0092	bovine rumen metagenome	Bovine rumen microbial communities from tropical cattle in Woodstock, Queensland, Australia
30	SRR12681651	PRJNA654316	103203256	0.0095	bovine rumen metagenome	Bovine rumen microbial communities from tropical cattle in Woodstock, Queensland, Australia
31	SRR12681650	PRJNA654315	133742901	0.0106	bovine rumen metagenome	Bovine rumen microbial communities from tropical cattle in Woodstock, Queensland, Australia
