# Supplementary material for: Identifying microbial functional guilds performing cryptic organotrophic and lithotrophic redox cycles in anaerobic granular biofilms
Source: PLoS One. 2025 Aug 18;20(8):e0330380. doi: 10.1371/journal.pone.0330380 (PMC12360541; doi:10.1371/journal.pone.0330380)
Supplement: S1 File — S1 Table. Sequencing, assembly, and binning statistics. S2 Table. Bin quality and coverage statistics. S3 Table. Taxonomic assignment of bins. S4 Table. Significant genes for functional clusters. S5 Table. Publicly available metagenomic libraries used for comparisons. SRA accension numbers, sample names, study names, number of reads, and alignment rate is detailed. S6 Table. Bin coverage based on read-mapping. Reads per kilobase per million mapped reads (RPKM) values from mapping reads from metagenome libraries, including publicly available ones, to the set of bins. S7 Table. Conserved genes in MAGs. Genes identified as conserved in MAGs based on metagenome comparison. (ZIP) [file pone.0330380.s001.zip › supplementary material/TableS6_bin_rpkm_comparative_metagenomics.xlsx]

## Sheet: Sheet1
	Individual granule libraries – this study				Bovine rumen			Activated sludge	Anaerobic digester			Anammox sludge		Bioreactor sludge	Iron mine drainage			Bioreactor metagenome		Acid mine drainage	Anaerobic digester				Groundwater		Landfill		Wetland soil				Anaerobic digester	Bear manure
BinID	A	B	C	ERR6196083	SRR12681659	SRR12681650	SRR12681651	SRR15021097	SRR15239542	SRR15239545	SRR15239588	SRR16472567	SRR16472569	SRR16526853	SRR4072253	SRR4072255	SRR4072256	SRR6179360	SRR6181324	SRR7268657	SRR8165481	SRR8165483	SRR8165484	SRR8165485	SRR8426594	SRR8426597	SRR8449814	SRR8449815	SRR8879134	SRR8879137	SRR8881009	SRR8881341	SRR8925713	SRR8925731
Bin.001	46.7797	47.2579	38.0289	2.64113	0.159352	0.144861	0.130707	0.0252313	9.23371	6.50755	9.67062	0.041454	0.0699135	0.00354363	0.403719	0.644257	3.07184	0.626965	0.271687	0.24662	0.0116671	5.70113	1.33216	2.01862	0.00790155	0.00979201	1.78411	2.62871	0.11144	0.05325	0.188759	0.130192	6.12443	0.502896
Bin.002	25.0566	21.0189	22.4722	18.9513	0.149659	0.155146	0.128583	0.0783174	26.5066	31.118	19.6503	0.0436312	0.0859861	0	0.102896	0.176	0.623056	0.0945661	0.144338	0.0822632	0.072732	31.9607	1.5445	2.42523	0.00810411	0.00633167	19.3359	47.581	0.113233	0.0557593	0.208033	0.133054	81.6487	2.49535
Bin.003	16.1489	16.8675	23.8614	0.120406	0.243248	0.266659	0.31597	0.0773659	0.192083	0.394941	0.327268	0.0549	0.0983603	0.000703685	0.299711	0.733705	2.05526	0.935987	0.417461	0.521431	0.00861858	0.645527	0.696732	1.12591	0.0203979	0.00608022	14.8718	1.27517	0.577451	0.17495	0.600561	0.348773	1.00224	0.151967
Bin.004	15.3853	7.65916	14.456	2.16244	4.4237	4.40724	4.18739	1.54629	0.319886	0.382129	0.421016	2.05899	2.75019	2.46268	2.14081	2.58639	2.25024	2.81867	3.67172	0.486816	0.483266	1.67091	1.65335	1.89686	0.303617	0.425595	3.09172	2.83701	1.48568	1.7264	3.1703	3.2648	1.59215	3.50341
Bin.005	15.098	18.4589	16.3929	0.459923	0.610547	0.477765	0.5638	0.0383529	1.0337	1.443	1.18053	0.166069	0.122841	0	0.065846	0.0840394	0.195453	1.624	0.847707	0.147703	0.0100717	2.35131	1.06266	2.2203	0.00303569	0.00891931	0.720143	1.26386	0.0853394	0.00516113	0.140791	0.0640854	2.34934	0.92927
Bin.006	13.8082	11.3385	12.9843	1.91439	0.454987	0.443075	0.485138	0.317855	2.20639	2.5738	1.71572	0.225312	0.28958	0.131285	0.481738	0.581893	1.64656	0.506905	0.478637	0.0745765	0.0347039	4.05159	0.684642	0.702794	0.0400352	0.0187511	2.19038	4.30651	0.277084	0.190712	0.529095	0.447932	6.05788	0.326841
Bin.007	9.15407	2.90665	5.64795	2.38538	3.24304	3.23903	3.20796	1.73315	0.274459	0.308026	0.33711	1.80382	3.05272	3.18748	2.44973	2.68254	2.71726	3.34392	3.13049	0.424855	0.429044	4.46641	0.839879	0.983231	0.293625	0.307884	2.32419	1.87724	1.31301	1.71182	3.33902	2.51216	1.83913	3.96264
Bin.008	7.12717	2.86393	5.32183	0.671541	0.829369	0.734778	0.786151	0.216486	0.0568	0.0760211	0.0670107	0.318714	0.339807	0.852013	0.401372	0.418924	0.499442	1.42282	1.49469	0.12998	0.0820012	0.116169	0.144496	0.178787	0.0466037	0.0470065	0.931752	0.515424	0.158901	0.241723	0.295108	0.44455	0.634094	1.4567
Bin.009	7.50619	14.7455	7.47571	2.33307	11.8061	11.5672	11.2564	36.9519	1.41227	0.942073	1.74796	102.659	61.3558	18.5376	6.15983	7.03702	3.25462	3.14008	1.49722	1.93275	22.1731	3.74701	30.5334	21.7099	1.29562	2.12808	2.73043	2.42883	37.3544	46.1566	30.7256	34.0917	1.52635	2.82201
Bin.010	6.45199	7.75715	6.703	63.7468	3.92283	3.45524	4.06806	0.993049	40.0792	54.0358	58.59	0.749209	0.699706	3.39592	1.8547	2.13272	2.95755	4.88403	3.49287	0.463351	3.17085	17.8718	1.59661	2.16484	0.117923	0.802978	4.15049	5.07431	0.239083	1.03827	0.432004	1.27215	8.00019	6.11159
Bin.011	6.154	9.93111	5.45695	0.177919	1.33207	1.34605	1.40899	22.8426	0.972201	0.683758	1.11131	73.9576	46.2533	0.0274381	3.91426	4.27417	1.21865	0.288644	0.408238	0.961877	0.642418	0.14754	0.35136	1.08924	0.791639	1.57892	1.39235	1.49431	2.1471	2.47065	7.69985	3.50473	0.22581	1.01396
Bin.012	5.91471	0.614117	5.91648	0.744907	1.89985	1.9389	1.98205	13.6031	0.907154	0.760413	1.01169	5.11895	6.5002	0.957437	6.90366	7.88796	2.57614	1.77657	1.036	1.76398	1.39261	0.121956	0.402559	0.925875	0.728617	2.88002	2.69446	3.3057	1.55281	2.09253	5.83362	3.24004	0.738987	2.40404
Bin.013	5.56929	4.34144	5.43642	2.64726	0.86652	0.896876	0.842614	0.579979	0.444415	1.75622	0.916297	0.955432	0.977282	0.635168	0.680418	0.866029	1.9824	1.30988	1.29029	0.0931519	2.86424	1.48642	1.4867	1.68952	0.0746696	0.0686921	3.12395	8.12824	0.505586	0.41542	0.92315	0.859235	1.47544	0.769222
Bin.014	5.62445	11.4772	5.78647	0.976675	2.61122	2.57468	2.5006	25.1096	2.44273	1.20795	2.61828	61.6176	37.256	1.64658	6.61235	8.19481	8.84827	1.1267	2.36958	1.99441	1.19658	0.194942	0.433489	1.07726	0.873319	1.94384	2.67958	3.36556	2.09512	2.27308	7.16838	3.54741	1.03887	3.16218
Bin.015	5.21139	4.26478	3.77123	0.449631	1.0681	1.01465	1.05265	4.72772	1.54475	0.967746	1.92037	1.92473	2.61446	0.464983	3.87122	3.81195	5.10362	0.496635	0.471516	0.450366	1.44176	0.0885346	0.171763	0.33311	0.832526	1.22646	1.64716	1.11139	0.640316	0.89733	2.46451	1.28674	0.264523	3.63994
Bin.016	4.68729	8.59358	4.4564	0.344421	1.89131	1.66099	1.56652	10.0409	0.534709	0.39434	0.570167	40.8533	23.8688	5.7706	3.44237	3.63631	1.94468	0.503181	0.87431	0.814662	0.407593	0.10121	0.365825	0.797237	0.391473	0.72083	1.3977	1.51745	0.93855	1.00896	3.02732	1.66449	0.273853	1.02971
Bin.017	4.4256	7.76425	4.14482	2.54578	1.60254	1.64689	1.66944	24.0687	1.51585	1.66558	1.94897	64.7916	40.7259	0.0133859	4.69242	5.87561	1.70927	0.296749	0.704008	1.09251	0.747021	0.648658	1.04195	2.33619	0.827399	2.81045	5.81126	18.8765	2.21502	2.01158	6.93458	3.38245	2.70353	1.99775
Bin.018	4.35076	7.3243	6.43381	4.31582	0.235489	0.184179	0.229168	0.115325	1.49834	2.64157	2.2499	0.0672381	0.0378369	0	0.0720914	0.111566	0.227396	7.95352	0.477504	0.0393232	0.0135419	5.34374	0.804403	1.53269	0.00127379	0.00121426	1.51139	1.02961	0.0305451	0.00339259	0.0529428	0.0207893	3.10037	0.524021
Bin.019	4.48436	3.91481	3.82366	2.70258	0.104949	0.104369	0.0980123	0.130925	5.16209	4.80142	4.5637	0.231462	0.27501	0.292946	0.317259	1.32656	5.40132	1.3094	0.412521	0.169068	0.0284644	4.28016	2.12545	3.37747	0.0154242	0.014466	3.86435	5.38668	0.0958553	0.0343963	0.184986	0.0956448	9.67628	0.66497
Bin.020	3.44607	2.27138	2.43945	0.561736	11.3328	19.8602	19.8601	1.25109	0.091531	0.0798946	0.0932884	0.63014	1.00241	0.182681	0.380846	0.345099	0.314073	0.180954	0.208239	0.1028	0.0647036	1.55355	1.36188	0.859269	0.0590058	0.028071	0.630133	1.21492	0.30275	0.328579	0.613891	0.526186	0.413529	0.991254
Bin.021	3.18504	3.16872	2.63558	0.345645	0.426346	0.454464	0.440192	0.0737702	0.112013	0.109132	0.116308	0.704569	1.28221	0.00166555	0.259816	0.497549	1.38689	0.297495	0.207896	0.395164	0.0230315	1.39714	0.323484	0.448117	0.0222557	0.0743992	4.70694	5.36458	0.193768	0.168997	0.382768	0.309241	0.678227	0.0912071
Bin.022	2.92302	2.7186	3.16393	9.2634	5.28864	4.17739	4.03709	1.06815	4.00732	5.21356	5.83958	1.40002	1.81835	5.93453	2.85449	2.82265	2.7337	16.7679	10.9214	0.234138	0.337691	2.84499	2.29073	2.46763	0.136727	0.0388154	6.47144	3.08044	0.918364	0.265025	0.936772	0.531914	5.00012	9.56058
Bin.023	2.93941	0.943736	3.35111	0.415758	0.461494	0.429683	0.408318	0.262084	0.10659	0.117427	0.0757719	0.197723	0.311894	3.18555	0.262146	0.286838	0.279533	0.654766	0.288934	0.0534361	0.0864639	0.346739	0.464567	0.617232	0.0252189	0.0156618	0.553409	0.437284	0.1962	0.101776	0.291139	0.202656	0.391929	1.00201
Bin.024	2.87786	1.87457	2.78206	0.6951	1.08792	1.14004	1.11131	0.468277	0.0819086	0.800062	0.467116	0.493585	0.749293	0.0883928	0.42152	0.483448	0.950965	0.547767	0.72818	0.175332	0.0410582	0.450118	0.500981	0.650566	0.0828028	0.087596	0.890503	0.554223	0.433358	0.516187	0.913031	0.746468	0.398336	0.345177
Bin.025	2.46463	1.74722	3.89918	1.30021	0.337351	0.272964	0.321646	0.00272797	0.0403679	0.055178	0.0375993	0.00843985	0.0105555	0.019974	0.0304428	0.0251058	0.22803	2.06272	0.858664	0.0240657	0.0223021	4.1469	0.50074	1.11833	0.00156622	0.00318424	0.70834	0.760927	0.0869579	0.00826365	0.204036	0.044613	3.7064	0.368393
Bin.026	2.35586	5.24342	3.42622	0.437707	1.49372	1.4702	1.59065	8.51352	3.08378	1.97485	3.8247	4.17705	5.35773	0.334574	4.55195	9.30949	29.4963	0.279991	0.457311	0.718251	1.52266	0.111244	0.276948	0.464463	0.831049	1.91289	2.18727	1.41999	1.15196	1.63865	5.02089	2.20968	0.386874	6.68119
Bin.027	2.24115	3.79639	3.15616	8.71634	9.60028	7.72606	9.70623	0.232029	4.25395	8.77942	7.62031	0.158909	0.244231	0.741126	0.128425	0.134535	0.575182	1.11382	0.472146	0.0257472	0.117164	6.18206	2.56031	3.77873	0.0209743	0.0199679	4.85217	1.62666	0.121926	0.0482786	0.149062	0.0839155	7.29048	15.5157
Bin.028	2.56297	2.59324	2.35424	11.603	2.28504	2.22441	2.05866	1.60678	1.36978	2.17942	1.28955	2.14408	2.17957	0.0122566	1.27463	1.50393	3.20359	1.79589	1.03138	0.218678	0.0742508	4.24255	2.90993	3.74612	0.167327	0.333602	17.8174	69.0905	0.61786	0.515316	1.32259	1.01602	30.9309	2.07341
Bin.029	2.12244	0.689284	1.76526	0.415028	0.782949	0.743116	0.803825	0.845736	0.177518	0.195662	0.1364	0.965532	1.00852	0.0184769	0.53667	0.671508	0.322807	0.110344	0.111058	0.203407	0.285744	0.574918	0.426028	0.511146	0.110616	0.303142	0.892307	0.650564	0.60325	0.612604	1.25209	1.26169	0.214538	0.175082
Bin.030	2.10089	1.64958	1.85122	0.365264	1.84001	1.80639	1.67291	9.54701	0.837099	0.743474	1.06226	14.5856	11.847	0.0078009	2.70041	2.97684	1.37491	0.311285	0.289927	0.962425	0.396815	0.556662	0.431289	0.863892	0.488961	1.17037	1.50193	1.88385	1.44597	1.82811	4.76056	3.26564	0.33617	0.908518
Bin.031	2.11345	1.98673	2.48098	0.0698623	0.290171	0.286337	0.24516	0.0773081	0.0905513	0.170641	0.417372	0.0711837	0.126574	0	0.195139	0.30774	0.252922	0.33867	0.273251	0.140693	0.00897097	0.196975	0.39238	0.443956	0.0183257	0.0371556	6.37086	0.380802	1.1001	0.207313	0.900939	0.408174	0.328428	0.123155
Bin.032	1.86777	2.16285	1.80315	0.270851	0.724187	0.613673	0.658486	0.348477	0.0988131	0.127691	0.105857	0.235305	0.335913	0.0103356	0.549508	0.305434	11.3388	0.270588	0.874562	0.204022	0.0918784	1.63962	0.786253	1.16836	0.0960258	0.104134	0.998827	10.2139	0.356939	0.315741	0.813209	0.657335	0.381502	2.64658
Bin.033	2.0093	1.32933	1.31117	1.43264	3.31852	3.24315	2.48622	0.600115	0.261679	0.743082	0.509649	0.956894	1.27925	8.86198	1.55647	1.73305	3.16225	2.57202	2.11586	4.31075	4.32179	5.26318	1.83595	2.43012	1.82077	0.884577	2.08834	5.60146	0.477308	0.442934	0.844693	0.890906	1.49725	1.67862
Bin.034	1.77981	0.515262	2.07934	0.590285	0.510942	0.447388	0.452631	0.282459	0.0789738	0.157973	0.0781869	0.230091	0.281743	1.22163	0.667084	0.938429	4.20058	0.715774	1.04503	0.0922549	0.0606105	0.21941	0.216632	0.269552	0.048668	0.041109	0.942088	1.42645	0.260117	0.229085	0.548916	0.457536	0.370006	0.630602
Bin.035	2.09903	2.03339	1.78394	1.36664	0.0901453	0.0916718	0.148375	0.0185329	1.40458	1.14355	1.67741	0.0546072	0.0601302	0.00421418	0.00738636	0.0324877	0.378953	0.0266922	0.00591031	0.0159975	0.00832489	1.14929	2.02634	3.49889	0.00221099	0.000134364	1.89162	1.63272	0.0674252	0.00739439	0.180149	0.0472542	0.940206	0.20802
Bin.036	1.69764	3.61412	2.1371	2.11264	1.85802	1.57435	1.60237	0.296025	0.113578	0.181493	0.141919	0.805482	0.606149	1.43723	0.9808	0.733735	2.71124	1.22729	1.63305	0.494861	0.544187	0.0493571	0.152044	0.216656	0.0532447	0.0441158	1.91213	3.44805	0.212469	0.164302	0.396331	0.346837	1.30489	4.09262
Bin.037	1.61931	3.25798	2.71976	1.16727	0.283993	0.221339	0.28581	0.00437021	0.323839	0.603113	0.496862	0.00979174	0.00485768	0.0193779	0.0357061	0.0517107	0.169784	11.6878	0.390235	0.0443249	0.0991352	1.05946	0.608279	1.26394	0.00259056	0.00107726	1.92532	0.420164	0.0342432	0.028435	0.0467871	0.0273822	1.18335	0.454504
Bin.038	1.46948	1.49465	1.24081	0.716231	0.12071	0.105711	0.161736	0.0359662	0.166824	0.184035	0.158481	0.0173864	0.0175579	0	0.0662969	0.130036	0.301523	0.286199	0.0544822	0.00659722	0.00181753	0.212833	0.938892	1.50032	0.00311753	0.00831161	0.879987	0.322813	0.0618747	0.0240087	0.10564	0.0707333	0.326224	0.36585
Bin.039	1.57364	1.81696	1.52562	0.304458	0.677827	0.691875	0.608287	0.911986	0.0980564	0.0941374	0.0993243	0.851967	0.994619	0.0493636	0.614451	0.763521	0.296431	0.167461	0.284554	0.142924	0.104374	2.06547	3.57461	2.51384	0.0836228	0.0845374	0.310154	0.463144	0.515239	0.525425	0.974772	0.800973	0.221124	0.201981
Bin.040	1.47628	2.58898	1.76474	0.42293	1.21255	1.17913	1.21249	6.56547	1.85967	1.25424	2.27627	2.50795	3.1583	0.270998	2.84544	4.13634	7.58609	0.296224	0.416909	0.436301	1.03461	0.0579561	0.185564	0.329695	0.521308	1.16017	1.83874	1.37381	0.685098	0.962122	2.6464	1.42656	0.292158	4.01032
Bin.041	1.28832	1.55093	1.2848	1.11568	0.471829	0.444593	0.376151	0.286807	4.19314	3.26675	2.51877	0.198892	0.471756	0	0.166369	0.113246	0	0.143145	0.431063	0.0514747	0.122326	1.13546	2.12544	1.65647	0.0296428	0.0170054	0.261409	0.240471	0.273947	0.204069	0.386061	0.292704	0.512843	0.146418
Bin.042	1.46268	1.5582	1.6398	0.208806	0.342573	0.392556	0.353162	0.156825	0.328203	0.124394	0.155857	0.114162	0.329789	0	0.422079	0.537689	0.105632	0.0111605	0.0453056	0.0189517	0.0487311	1.01287	2.82911	3.34532	0.0218596	0.00421353	0.268462	0.140828	0.145694	0.113562	0.283205	0.18941	0.150583	0.135902
Bin.043	1.27416	1.78911	1.65329	3.94582	7.81278	6.25554	7.98611	0.192675	0.990059	2.01488	1.57839	0.0915623	0.0941986	0.411512	0.140459	0.243774	0.35057	0.234309	0.433765	0.0108528	0.116547	19.0703	0.595037	1.25289	0.0157381	0.00664317	3.38576	0.854568	0.112125	0.0403417	0.112817	0.0550106	5.21563	14.2412
Bin.044	1.33075	1.30469	1.39115	4.43322	3.28518	2.67172	10.6114	0.155464	0.972902	1.4194	1.02259	0.250715	0.365944	1.44909	9.71686	8.33916	6.39539	10.2388	14.9118	0.234648	55.8001	5.25115	2.86456	4.89249	0.0724944	9.84855	3.93645	2.18995	0.182506	0.300735	0.215089	0.199606	7.01806	7.79293
Bin.045	1.13266	1.47292	1.42089	0.179006	0.876768	1.11272	0.870192	0.0435959	0.164712	0.625759	0.19262	0.0606482	0.103368	0.0667903	0.203725	0.213982	0.1404	0.427439	0.238438	1.17288	0.00942433	4.37866	0.817667	1.28981	0.0181467	0.00453563	1.97816	1.62224	0.207598	0.135223	0.285838	0.327981	0.624099	0.0722533
Bin.046	1.1899	1.36238	1.23933	7.49853	10.8917	9.18221	8.39281	0.80832	1.11045	1.39177	1.4532	0.788034	0.790753	15.4787	10.5455	12.5752	10.2353	31.1676	26.9413	0.488691	0.896553	1.53551	5.40529	4.79779	0.108494	0.0424386	7.60641	4.54439	0.579605	0.793797	0.82314	0.925586	12.4341	22.6604
Bin.047	0.966928	0.832158	0.598986	0.378488	1.47155	1.37678	1.36519	2.73243	0.344241	0.247772	0.449389	2.97455	4.43224	0.929334	1.07372	1.2522	0.802651	0.840693	1.36575	9.19723	4.3693	0.256155	0.80606	0.778402	3.01161	1.1977	0.946767	0.734624	0.718282	1.06523	1.63336	1.45218	0.569176	1.17524
Bin.048	0.939674	0.804574	0.983036	0.258685	0.122839	0.119223	0.121684	0.0180389	0.123286	0.218773	0.248432	0.0241991	0.0418203	0.000700315	0.110472	0.168713	0.365253	0.160573	0.082503	0.0481183	0.00428865	0.540494	0.346285	0.526185	0.00688921	0.0152952	5.61832	0.506154	0.258491	0.074957	0.274562	0.151332	0.421744	0.0356491
Bin.049	0.930749	1.56776	1.03637	0.551733	0.253802	0.250664	0.244673	0.292967	0.0804608	1.18124	0.0550541	0.159396	0.321561	0.0503224	0.242556	0.362079	0.4676	0.0998712	0.199966	0.0270625	0.0170653	0.982256	0.546837	0.624685	0.0166937	0.00481343	0.352061	0.310526	0.136444	0.0696762	0.197193	0.12379	0.285484	0.131963
Bin.050	0.836536	1.16461	0.983277	0.524496	0.659127	0.65208	0.63063	4.07264	0.189165	0.198776	0.251675	0.953946	1.12146	0.425212	0.646931	1.02819	1.52662	0.212257	0.254946	0.180917	0.187982	0.169746	15.4335	11.0993	0.0850583	0.592343	0.633155	0.476122	0.336557	0.300561	0.660165	0.52927	0.279804	0.638846
Bin.051	1.05902	0.873944	1.21667	0.314767	1.49312	1.70766	1.47699	0.496248	0.137958	0.122354	0.154915	0.452787	0.849065	0.0100837	0.400612	0.408116	0.314343	0.519468	0.403052	0.171616	0.0497994	0.88233	0.5459	0.665947	0.123113	0.0724462	0.619554	0.403571	0.76429	0.87128	1.61944	1.26378	0.357535	0.394051
Bin.052	0.815202	0.577224	0.912304	3.83814	25.1239	21.0429	16.7229	0.589205	0.135696	0.142534	0.114004	9.42063	11.3832	47.4447	49.3568	26.4832	19.8967	33.3094	37.8275	0.657314	52.3349	5.27637	11.5876	13.0963	73.3288	56.948	11.6068	10.613	1.63651	1.7301	2.66224	2.54618	0.180003	0.222361
Bin.053	0.8386	1.03518	0.955247	3.58792	0.30956	0.300623	0.338755	0.0405475	1.46812	2.85895	2.4274	0.0694472	0.0771015	0.00454509	0.0732906	0.127891	0.130787	0.692068	0.314896	0.0037958	14.2377	3.25976	0.498133	1.32022	0.01395	0.00408661	2.03608	0.775925	0.0885037	0.0436786	0.0600478	0.0378482	1.96361	0.469742
Bin.054	0.81207	0.0583709	0.509505	0.292904	0.652529	0.7274	0.701027	0.339288	0.0698763	0.0955293	0.0838529	0.508428	0.725835	0.151008	0.331646	0.388632	0.224684	0.154035	0.210511	0.104059	3.56617	0.606231	0.400464	0.484366	0.0883653	0.0703744	0.496357	0.3953	0.446017	0.516488	0.887373	0.884832	0.237031	0.223117
Bin.055	0.771579	0.785466	0.851311	1.68905	3.42071	3.95447	2.70365	0.306789	0.220055	0.331336	0.172555	0.038696	0.0442349	5.77696	0.303737	0.447374	1.3236	3.08214	12.6666	0.352471	14.2934	1.33894	0.383291	0.796221	3.02909	52.2654	1.76278	1.02013	1.59445	2.89333	1.44813	2.10797	3.46841	0.504926
Bin.056	0.678516	0.497074	0.514513	1.90578	1.19436	0.958145	0.982024	0.156828	0.13028	0.206157	0.36185	0.065031	0.0869202	1.26778	1.7565	2.05766	2.30886	7.91387	6.83353	0.0906169	0.0432742	0.118323	0.130815	0.245046	0.0158221	0.00310938	3.86988	0.743302	0.102871	0.142482	0.146614	0.224892	3.75238	2.31936
Bin.057	0.648569	0.324477	0.442398	0.289159	1.21935	1.31834	1.19093	0.37302	1.09035	1.97328	1.7891	0.28729	0.412622	2.9588	0.322884	0.445162	0.183493	2.48621	4.15563	34.3042	0.0814598	2.76947	3.2163	3.27782	10.641	3.67892	7.03168	3.46692	0.34975	0.2627	0.543161	0.568206	0.22262	0.220774
Bin.058	0.657431	1.26189	0.677269	0.156393	0.746851	0.706266	0.719545	4.70659	1.80498	1.29918	2.18292	2.08051	2.74132	0.379756	2.2038	2.60435	3.81983	0.142389	0.218312	0.353197	0.737229	0.0725201	0.2103	0.320231	0.480848	0.897062	1.51143	0.971198	0.65788	0.898404	2.69002	1.29237	0.166148	3.3846
Bin.059	0.608866	1.11863	0.932873	1.01182	2.79799	2.66866	2.50192	1.16231	0.219833	0.254405	0.251306	0.749084	1.02598	2.11134	2.17448	2.40713	4.70489	2.17709	1.75792	0.292468	0.255532	0.196648	0.643084	0.657111	0.196501	0.204369	2.46191	9.26396	0.855678	1.05519	1.82793	1.87772	1.05994	4.92482
Bin.060	0.6373	0.118545	0.29803	0.403717	1.43379	1.39822	1.55287	3.84251	0.578904	0.278475	0.648933	2.08511	3.62648	1.43447	7.15064	7.5777	1.98187	0.310012	0.620207	0.840083	0.512559	0.237716	0.450413	0.635221	1.11574	0.74613	0.905118	1.05387	3.66332	5.44105	11.6824	12.5881	0.27948	0.897026
Bin.061	0.604156	1.12004	0.502102	2.51741	9.89126	8.46183	9.90732	3.48566	0.671998	0.704108	0.827378	2.09414	3.14576	1.53812	1.67839	2.34449	1.92754	0.838533	0.907746	0.169737	1.07681	0.218137	1.15106	1.0287	0.151013	0.268024	3.92901	1.57182	4.27067	3.44344	2.27918	2.5188	3.91146	10.6913
Bin.062	0.521399	0.323904	0.582306	0.376772	1.545	1.63265	1.50279	1.04894	0.217478	0.259699	0.30711	0.969698	1.64915	0.196193	1.15394	1.52263	0.454674	0.538767	0.336097	0.247923	0.119392	2.84896	0.585487	0.679847	0.160273	0.170953	0.764471	0.424844	1.09168	1.86466	2.12254	1.87923	0.374215	0.564655
Bin.063	0.561057	0.217828	0.467024	0.232379	1.28294	1.1861	1.24837	0.44949	0.0358319	0.0458723	0.0329998	0.777766	1.57107	1.11557	0.329104	0.363091	0.427212	0.154847	0.199271	0.085629	0.779369	1.72944	1.10737	0.865467	0.0438532	0.0317315	0.365817	0.334649	1.66272	1.76629	1.14811	1.35031	0.249358	0.123437
Bin.064	0.578267	0.184902	0.359684	1.23627	0.972227	1.20814	1.3204	0.320553	0.075157	0.0574801	0.0151618	0.167047	0.275376	6.11192	0.323471	0.397529	0.117145	0.0550087	0.0913519	2.16767	0.102938	1.12973	0.233866	0.265408	0.223555	0.0529581	0.340254	0.243597	0.798442	0.379503	1.03503	1.21824	0.171733	0.200952
Bin.065	0.541852	0.892306	0.725539	1.30545	0.726691	0.580241	0.714446	0.0624042	0.26249	0.937074	0.959346	0.061433	0.0431881	0.144002	0.20634	0.105341	0.29301	3.69033	2.10805	0.00897779	0.0322882	2.42336	1.9531	6.1668	0.0101678	0.00351892	1.12717	0.4468	0.0781333	0.0441929	0.0724415	0.0375972	1.77859	1.0912
Bin.066	0.52741	0.682076	0.651149	2.47177	3.24472	2.95353	2.96332	0.451225	0.115636	0.294794	0.299372	0.783576	0.792702	1.44573	2.19731	3.18514	3.09074	2.53437	4.05001	0.202194	0.342055	0.487113	0.476953	0.610733	0.100078	0.0517168	2.93505	1.36283	0.340091	0.478754	0.727294	0.667862	2.00599	4.50031
Bin.067	0.516649	0.538775	0.373549	2.87673	0.0878632	0.084069	0.086299	0.0776457	0.369106	0.333639	0.34777	0.0826707	0.0619347	0.00608819	0.0885694	0.206512	0.291254	0.0401045	0.0341543	0.160855	0.0558048	0.519216	0.989608	1.60074	0.0339983	0.00863812	1.96726	0.852728	0.112989	0.0894463	0.150828	0.107376	1.33074	0.238541
Bin.068	0.546601	0.372335	0.557537	0.755291	0.996714	1.01648	0.978748	0.481995	1.41085	2.13066	1.15476	0.341802	0.540085	0.0134846	0.823492	0.84121	2.76213	0.417161	0.689786	0.132822	0.0501917	1.40951	0.567608	0.808805	0.0862004	0.0978908	1.88838	1.66381	0.529878	0.462628	1.08229	0.840785	0.893137	0.378793
Bin.069	0.486839	0.530215	0.459699	0.709505	0.709258	0.632852	0.642263	0.279108	0.0911193	0.144691	0.105774	0.120564	0.153285	0.341199	1.52587	1.94718	2.21302	2.42619	2.10463	0.0406055	0.0336239	0.262671	0.0741128	0.12228	0.0254488	0.0599451	1.13705	0.682001	0.117658	0.123562	0.228578	0.290745	1.37056	0.804533
Bin.070	0.369194	0.209459	0.276772	0.621187	2.63567	2.71025	2.48154	2.00762	0.586047	0.554036	0.752049	1.81802	3.05751	4.68873	6.85393	6.3038	1.02341	1.45064	1.60934	0.587346	0.847266	0.633839	0.731341	1.10251	0.388225	0.525706	0.973007	0.936976	1.6993	2.46428	4.2313	5.0105	0.629793	1.71204
Bin.071	0.462809	0.535903	0.418291	0.353446	0.70041	0.729097	0.693873	0.424767	0.0939966	0.1293	0.105821	0.723028	0.95631	0.21965	0.582574	0.639061	0.51943	0.413359	1.11966	1.39163	0.0573674	0.290516	0.66959	0.818808	1.01336	0.461232	0.665802	0.414533	0.466357	0.468237	0.853932	0.730986	0.672673	0.327827
Bin.072	0.469522	0.667698	0.61419	0.187851	0.675754	1.08313	0.882097	0.324254	0.0490523	0.0458193	0.0346345	0.17643	0.31821	0.0640631	1.44342	0.925012	0.559352	0.415587	0.255775	0.0380475	0.0365371	0.694321	1.2587	0.820877	0.643913	0.38277	0.241156	0.275517	0.208401	0.175446	0.325933	0.298054	0.122874	0.211987
Bin.073	0.472289	0.237951	0.259104	0.620256	1.45849	1.45785	1.38479	0.346726	0.268505	0.503115	0.50254	0.345668	0.544122	0.051056	0.51278	0.624758	0.457655	0.517415	0.78311	0.150129	0.0545916	0.540669	1.11788	1.4185	0.0676314	0.0751401	0.849703	0.576782	0.455763	0.415822	0.83711	0.782562	0.6189	0.335029
Bin.074	0.462235	0.640251	0.531028	1.2041	2.65559	1.99922	2.15774	0.032144	0.0515753	0.0768429	0.114057	0.0863262	0.0730559	0.618891	1.31585	0.783176	1.24223	10.6843	10.4199	0.038098	0.0623927	0.0633027	0.128834	0.161003	0.929752	0.112843	1.89769	0.847168	0.031729	0.0336657	0.0592004	0.0737239	2.50274	4.13743
Bin.075	0.434761	0.613673	0.556561	0.865163	0.162726	0.138692	0.165073	0.219967	10.9607	7.27489	7.27667	0.107252	0.173764	0.0326543	0.0476954	0.110135	0.104405	0.658406	0.307858	0.0089526	0.0175602	1.35209	2.89795	2.85192	0.00693023	0.00332588	0.268389	0.172677	0.0587631	0.027118	0.0839624	0.0555858	0.761982	0.120331
Bin.076	0.439608	0.327628	0.411306	0.586148	1.64113	1.84485	1.62645	0.687078	0.175437	0.298196	0.217713	0.623583	1.06125	0.86103	0.776851	0.938032	0.699565	1.06102	0.519492	0.262487	0.250215	0.602013	0.731884	0.80778	0.12614	0.142375	0.752857	0.743245	1.28752	1.17815	2.14629	1.72221	0.46915	0.433433
Bin.077	0.385971	0.507255	0.471778	0.577632	1.17305	1.16428	1.10956	0.573278	0.115862	0.127409	0.136198	0.329417	0.48423	0.407173	0.670382	0.801824	0.548931	0.44601	0.986687	0.125	0.0530395	0.107119	0.33827	0.358527	0.0851762	0.0892808	0.851309	0.779332	0.392095	0.478376	0.845774	0.972892	0.379968	0.695488
Bin.078	0.408828	0.59844	0.391138	3.28355	3.7304	3.15862	3.37253	3.34402	0.946425	0.970336	0.950672	1.76154	1.73372	27.0109	9.80726	13.3033	9.97544	9.77334	12.7169	0.595616	0.962311	0.580814	1.3173	2.03447	0.331492	0.431586	5.04463	4.13674	0.81588	1.24725	1.71157	1.86418	4.70785	10.2466
Bin.079	0.338297	0.287875	0.32771	0.159567	0.221192	0.228957	0.232903	0.173421	0.156003	0.504585	0.206529	0.117987	0.171057	0	0.443503	0.310334	0.224582	0.112397	0.0368702	0.165912	0.0214224	8.3036	1.47226	1.89953	0.0264003	0.0168688	4.0892	0.884262	0.276064	0.153687	0.468443	0.318208	0.207937	0.192625
Bin.080	0.212544	0.520107	0.365027	0.558799	0.134301	0.116247	0.162907	0.0845229	16.0681	10.4543	9.69762	0.043045	0.0763644	0	0.0131005	0.00960335	0.0627304	0.0220926	0.0524126	0.0189154	0.0231319	0.306395	1.16275	0.887122	0.0111107	0.0150929	0.207304	0.133451	0.0676723	0.031946	0.125582	0.0868418	0.968999	0.0807064
Bin.081	0.34715	0.614748	0.607074	2.58333	8.67394	7.56164	6.59304	5.18371	0.849476	0.401391	0.863954	4.17243	5.14078	9.38967	37.348	34.5801	2.21143	13.8211	20.1658	75.4588	5.87853	0.662773	2.02774	2.37232	60.6111	30.7837	6.68628	5.03983	3.68561	6.42162	9.62237	10.8028	0.546271	2.13999
Bin.082	0.355181	0.300058	0.329716	0.185745	0.791738	0.784002	0.731596	0.78251	0.12356	0.12215	0.14276	0.553037	0.903929	0.112628	0.893314	0.73602	0.435756	0.278157	0.217028	0.0937733	0.0770306	1.37228	1.76183	1.31503	0.123443	0.12724	0.30971	0.444104	0.500636	0.655432	1.06516	1.1572	0.167534	0.244544
Bin.083	0.331399	0.379972	0.294987	0.687936	2.1226	1.9561	1.94101	0.53757	0.115866	0.230649	0.591308	0.677164	1.11264	0.812656	6.83986	3.96556	3.42981	1.21262	0.663459	0.169446	0.373656	13.9109	1.0596	1.44842	0.678133	0.416698	0.895281	0.829079	0.841497	1.0773	1.29638	1.40137	0.715097	0.428913
Bin.084	0.340852	0.329986	0.287852	0.213347	1.06773	1.06286	1.01757	24.4436	2.26349	3.04482	2.54394	2.74637	3.6664	0.263899	5.69871	5.5437	8.77745	0.166743	0.273287	0.775467	0.796381	0.139965	0.374538	4.03331	0.769126	1.46803	2.09671	1.16293	1.16975	1.35327	3.50058	2.09508	0.199565	1.22422
Bin.085	0.302773	0.268269	0.265693	0.811094	1.25964	1.00157	1.02618	0.258905	0.136937	0.195543	0.16749	0.177472	0.21663	3.70513	2.97333	2.11168	1.87446	1.67387	1.62458	0.105741	0.0864703	5.59194	0.563946	0.701051	0.359927	0.251736	1.67069	2.71476	0.167355	0.169922	0.301145	0.279702	1.11121	2.87913
Bin.086	0.355375	0.685534	0.26223	0.349241	0.67136	0.589618	0.594393	1.90403	0.482422	0.32229	0.413821	0.485055	0.653596	0.954928	1.4365	1.42843	0.970773	0.664961	0.680631	0.252215	0.478532	0.0771179	0.114599	0.213569	0.125902	0.333783	1.37873	0.905089	0.215686	0.265743	0.636608	0.472924	0.463275	1.28461
Bin.087	0.336137	0.608842	0.412851	0.506856	0.747818	0.702764	0.659379	0.547309	0.114599	0.117841	0.104598	0.354959	0.752362	0.0325008	0.331886	0.412596	0.213476	0.156631	0.258627	0.0708074	0.0692283	0.285432	2.89942	3.51166	0.0501358	0.0505962	0.309763	0.478306	0.384435	0.325047	0.615363	0.555928	0.259766	0.304076
Bin.088	0.310175	0.37561	0.380802	0.435112	1.76014	1.82425	1.85809	0.523042	0.183289	0.455717	0.211046	0.49164	0.818532	0.00997903	1.20061	1.45617	0.223055	0.500233	0.538824	0.133938	0.0584351	0.234027	1.55688	2.63672	0.110648	0.0865424	0.702665	0.486277	0.71087	0.725882	1.32271	1.07702	0.348381	0.470594
Bin.089	0.313865	0.693031	0.381308	0.265848	1.69982	1.73088	1.751	30.2084	3.80591	4.07023	5.51764	5.78211	8.22554	0.270462	5.19574	6.20338	2.37032	0.469738	0.625424	1.04769	1.05934	0.167194	0.479487	2.10485	0.789686	2.15915	2.66647	1.52257	1.91911	2.63455	7.20526	3.72407	0.333709	2.01317
Bin.090	0.297807	0.184757	0.329108	0.294085	6.11817	7.48335	3.4781	0.479425	0.0533078	0.0500682	0.0567889	1.24498	2.52035	8.0415	0.179001	0.202294	0.374144	0.40249	0.477435	6.28046	6.28361	1.5487	1.90182	2.0168	1.21879	0.6658	0.359889	0.52961	0.369245	0.426355	0.607306	0.640308	0.0706677	0.0860613
Bin.091	0.30318	0.273749	0.359186	0.481534	1.59458	1.76185	1.73329	0.696316	0.152738	0.24056	0.173204	1.09975	1.63494	0.0389986	0.54	0.66142	1.75344	0.432768	0.402554	0.553976	0.10462	0.523272	0.530727	0.66722	0.198394	0.163958	0.732516	0.762175	1.21258	1.02706	2.42573	1.70749	0.266768	0.412681
Bin.092	0.278613	0.4506	0.304334	0.175725	0.764476	0.779423	0.732184	5.38236	0.777138	0.683763	0.889851	0.957364	1.32608	0.121708	1.30549	1.43658	1.9488	0.3318	0.379929	0.294881	0.573147	0.391249	0.827367	1.31446	0.18509	0.423334	0.841277	0.70254	0.422131	0.504815	1.15788	0.787984	0.278105	0.947357
Bin.093	0.292386	0.593622	0.310912	0.607484	1.61268	1.44044	1.60895	0.52517	0.0971919	0.108943	0.112373	0.424964	0.724141	0.592086	1.05392	1.10916	0.766602	0.45983	0.561634	0.153183	0.117085	0.104481	0.274655	0.435314	0.0824135	0.134731	0.739082	0.649198	0.382691	0.482105	0.778735	0.947694	0.382949	1.16061
Bin.094	0.277196	0.311569	0.306651	2.00683	0.206018	0.179797	0.204067	0.0723295	0.995316	0.902012	0.718285	0.0429597	0.0595492	0.115128	0.258665	0.917523	5.80552	0.666145	0.4925	0.0948324	1.04021	2.121	1.23312	2.10817	0.0108299	0.00480456	1.75793	1.07265	0.0598914	0.0583469	0.0694623	0.0616669	2.00164	4.20941
Bin.095	0.239738	0.256669	0.285015	0.72109	1.93444	1.74236	1.57835	2.1988	0.67782	0.893365	0.612828	0.876567	1.36426	0.0125369	1.45028	1.77994	0.93195	0.492327	1.01394	0.199884	0.219179	0.47229	0.981491	1.70296	0.146282	0.228842	1.0876	0.611406	0.647021	0.837326	1.47592	1.38435	0.916391	0.905704
Bin.096	0.234561	0.231793	0.247962	4.36247	2.48341	2.12985	2.03614	0.318325	0.988147	0.964293	1.01648	0.530836	0.461508	1.53633	2.91035	2.79885	5.38458	13.9301	11.9673	0.321601	0.192816	0.890761	0.608232	0.854596	0.06915	0.0387332	6.05665	4.89096	0.203672	0.30958	0.381455	0.483056	12.099	4.49807
Bin.097	0.255503	0.341111	0.26665	1.64831	0.615541	0.596248	0.572099	0.387007	2.03792	1.53839	1.40138	0.233348	0.434267	0.0914432	0.184101	0.307224	1.09787	0.399174	0.256495	0.0574638	0.0848282	0.656342	1.39363	1.51234	0.0363671	0.0437335	0.565743	0.501346	0.248517	0.223205	0.428214	0.414346	0.846298	0.243037
Bin.098	0.197985	0.317903	0.315004	1.09894	0.585811	0.681101	0.578788	0.0724982	0.400628	0.782648	0.558268	0.114974	0.0837731	0.117181	1.66187	1.59923	4.45671	1.84537	3.58138	0.0733861	1.01936	1.35233	0.318152	0.827623	0.586048	1.77257	1.28041	0.8538	0.375	1.07599	0.493992	0.796975	2.4488	0.3606
Bin.099	0.199496	0.355214	0.310296	0.669567	4.3984	4.71142	3.55072	6.07118	0.879734	0.46586	1.003	14.2547	23.8585	7.37475	3.57601	4.35463	1.31424	0.717158	0.868196	7.74432	7.35474	0.931531	2.87578	3.62273	4.50063	3.90176	1.25551	1.0009	1.95068	3.44714	8.15139	4.63002	0.22451	1.20627
Bin100	0.183676	0.47281	0.304306	0.510066	1.08146	0.997585	0.958652	0.333657	0.653589	0.679689	1.40709	0.192914	0.371521	0.0546845	0.437001	0.44122	0.786787	1.85982	2.68819	0.218496	0.0446753	0.73492	0.464387	0.684059	0.0509379	0.0466919	1.17999	0.584685	0.275128	0.359976	0.572952	0.526416	0.568284	0.540438
Bin101	0.188375	0.315689	0.34959	0.605354	1.13282	1.04417	1.08703	0.24782	0.0721169	0.103499	0.06503	0.351717	0.564786	0.43048	0.606695	0.430067	0.729963	0.499695	0.72572	0.0653658	0.0579653	0.112265	0.184675	0.274966	0.055484	0.0815399	0.881131	0.540844	0.15015	0.202827	0.340662	0.319282	0.773955	0.706051
Bin102	0.179862	0.519339	0.364164	1.47204	4.04993	3.29093	3.25909	0.164997	0.318925	0.62634	0.524656	1.00634	0.243029	1.19236	1.75971	2.20617	1.37912	7.03429	5.382	0.290256	0.219782	0.0433933	0.100711	0.154504	0.0709298	0.0364624	1.60718	0.697237	0.117878	0.177912	0.258769	0.280108	2.46748	12.5656
Bin103	0.179651	0.24999	0.454768	0.222054	0.145799	0.147653	0.158082	0.0157794	0.0146121	0.0215125	0.0247612	0.00797692	0.0132731	0	0.157964	0.128135	0.371997	3.64025	0.733517	0.00897362	0.0087558	1.79405	0.198427	0.349046	0.0029068	0.000565278	0.326903	0.0909012	0.0321898	0.0161525	0.0581849	0.0378851	0.622982	0.362367
Bin104	0.151405	0.438045	0.248391	0.213794	0.467993	0.403989	0.431116	0.053998	0.0437906	0.0517142	0.0363757	0.351557	0.123188	0.718851	0.136952	0.140551	0.0187367	0.201262	0.0803619	0.0158193	0.0113193	0.182726	0.177092	0.34738	0.0526951	0.00323867	1.12731	0.34736	0.073652	0.0370876	0.0760527	0.100972	0.622287	0.590594
Bin105	0.154703	0.274842	0.499914	0.239912	1.04645	1.15531	1.23555	1.18875	0.16551	0.220534	0.318904	2.41587	4.18095	0.0208256	1.44704	1.25428	0.567164	0.913933	0.262868	0.267662	0.0711133	0.161482	0.487319	0.598266	0.259768	0.119236	0.67937	0.525181	1.16233	1.26786	3.49038	1.9718	0.159854	0.536943
Bin106	0.146822	8.11644	3.38455	1.07848	3.22217	3.21256	3.93423	9.02194	1.17153	0.73947	1.66624	6.27799	8.63683	1.31553	10.108	11.367	2.34047	1.48352	1.15785	5.9013	7.11989	0.191259	0.464619	0.7164	0.758786	18.8572	2.48784	2.73998	1.82225	3.9449	5.67924	4.79793	1.38424	8.50814
Bin107	0.104535	0.560103	0.225882	4.21729	13.9027	14.1332	12.7642	1.14506	0.115941	0.115375	0.133999	3.50394	4.39861	25.4132	8.1016	4.58636	3.14607	7.08791	9.52635	0.881431	36.6722	5.93662	42.7349	29.4453	24.2805	19.8641	3.26582	2.80093	97.5242	86.9399	44.2566	60.7815	1.63092	2.00114
Bin108	0.106268	2.82371	0.539917	0.531186	1.6055	1.68465	1.66316	9.85852	1.25286	0.853334	1.4775	3.69705	5.27121	0.442547	5.54163	6.51486	3.21876	0.632947	0.861975	1.37363	1.19883	0.165315	0.368992	0.854074	0.679357	2.57736	2.65182	2.81827	1.4407	2.04569	4.97396	3.05952	0.461087	1.98422
Unbinned scaffolds	0.958874	1.05787	0.963699	1.44228	1.72151	1.68499	1.66983	1.61295	3.45448	2.51052	2.51165	1.77097	1.76368	2.59152	1.85112	1.76655	1.89619	2.03903	2.20754	3.96367	1.37504	1.69909	2.39295	2.3699	3.39917	2.16421	1.97143	1.87825	0.600364	0.635109	1.22514	1.07001	1.43899	1.80955
