# Supplementary material for: Identifying microbial functional guilds performing cryptic organotrophic and lithotrophic redox cycles in anaerobic granular biofilms
Source: PLoS One. 2025 Aug 18;20(8):e0330380. doi: 10.1371/journal.pone.0330380 (PMC12360541; doi:10.1371/journal.pone.0330380)
Supplement: S1 File — S1 Table. Sequencing, assembly, and binning statistics. S2 Table. Bin quality and coverage statistics. S3 Table. Taxonomic assignment of bins. S4 Table. Significant genes for functional clusters. S5 Table. Publicly available metagenomic libraries used for comparisons. SRA accension numbers, sample names, study names, number of reads, and alignment rate is detailed. S6 Table. Bin coverage based on read-mapping. Reads per kilobase per million mapped reads (RPKM) values from mapping reads from metagenome libraries, including publicly available ones, to the set of bins. S7 Table. Conserved genes in MAGs. Genes identified as conserved in MAGs based on metagenome comparison. (ZIP) [file pone.0330380.s001.zip › supplementary material/TableS7_significant genes from metagenome coverages.xlsx]

## Sheet: Sheet 1
Bin ID	Gene ID	cog_cat	cazy	keggID	kegg_description
wte_bin006	wte_bin006|NODE_527_55	P	na	K09971	aapM, bztC; general L-amino acid transport system permease protein
wte_bin006	wte_bin006|NODE_101_29	E	na	K09972	aapP, bztD; general L-amino acid transport system ATP-binding protein [EC:7.4.2.1]
wte_bin006	wte_bin006|NODE_527_54	E	na	K09972	aapP, bztD; general L-amino acid transport system ATP-binding protein [EC:7.4.2.1]
wte_bin081	wte_bin081|NODE_4545_3	E	na	K09972	aapP, bztD; general L-amino acid transport system ATP-binding protein [EC:7.4.2.1]
wte_bin026	wte_bin026|NODE_2398_15	C	na	K18118	aarC, cat1; succinyl-CoA:acetate CoA-transferase [EC:2.8.3.18]
wte_bin086	wte_bin086|NODE_5462_1	J	na	K01872	AARS, alaS; alanyl-tRNA synthetase [EC:6.1.1.7]
wte_bin047	wte_bin047|NODE_11131_11	J	na	K01872	AARS, alaS; alanyl-tRNA synthetase [EC:6.1.1.7]
wte_bin054	wte_bin054|NODE_3014_12	J	na	K01872	AARS, alaS; alanyl-tRNA synthetase [EC:6.1.1.7]
wte_bin063	wte_bin063|NODE_3691_20	J	na	K01872	AARS, alaS; alanyl-tRNA synthetase [EC:6.1.1.7]
wte_bin069	wte_bin069|NODE_4960_6	J	na	K01872	AARS, alaS; alanyl-tRNA synthetase [EC:6.1.1.7]
wte_bin024	wte_bin024|NODE_358_71	J	na	K01872	AARS, alaS; alanyl-tRNA synthetase [EC:6.1.1.7]
wte_bin093	wte_bin093|NODE_7439_3	J	na	K01872	AARS, alaS; alanyl-tRNA synthetase [EC:6.1.1.7]
wte_bin077	wte_bin077|NODE_51085_1	J	na	K01872	AARS, alaS; alanyl-tRNA synthetase [EC:6.1.1.7]
wte_bin059	wte_bin059|NODE_597_32	J	na	K01872	AARS, alaS; alanyl-tRNA synthetase [EC:6.1.1.7]
wte_bin106	wte_bin106|NODE_2146_9	J	na	K01872	AARS, alaS; alanyl-tRNA synthetase [EC:6.1.1.7]
wte_bin012	wte_bin012|NODE_353_16	J	na	K01872	AARS, alaS; alanyl-tRNA synthetase [EC:6.1.1.7]
wte_bin004	wte_bin004|NODE_1043_12	J	na	K01872	AARS, alaS; alanyl-tRNA synthetase [EC:6.1.1.7]
wte_bin106	wte_bin106|NODE_449_2	J	na	K01872	AARS, alaS; alanyl-tRNA synthetase [EC:6.1.1.7]
wte_bin071	wte_bin071|NODE_3959_4	J	na	K01872	AARS, alaS; alanyl-tRNA synthetase [EC:6.1.1.7]
wte_bin077	wte_bin077|NODE_3891_4	J	na	K01872	AARS, alaS; alanyl-tRNA synthetase [EC:6.1.1.7]
wte_bin006	wte_bin006|NODE_48_77	J	na	K01872	AARS, alaS; alanyl-tRNA synthetase [EC:6.1.1.7]
wte_bin026	wte_bin026|NODE_484_51	J	na	K01872	AARS, alaS; alanyl-tRNA synthetase [EC:6.1.1.7]
wte_bin054	wte_bin054|NODE_12906_1	V	na	K01990	ABC-2.A; ABC-2 type transport system ATP-binding protein
wte_bin074	wte_bin074|NODE_16883_5	V	na	K01990	ABC-2.A; ABC-2 type transport system ATP-binding protein
wte_bin048	wte_bin048|NODE_4585_10	V	na	K01990	ABC-2.A; ABC-2 type transport system ATP-binding protein
wte_bin008	wte_bin008|NODE_11_7	V	na	K01990	ABC-2.A; ABC-2 type transport system ATP-binding protein
wte_bin048	wte_bin048|NODE_574_15	V	na	K01990	ABC-2.A; ABC-2 type transport system ATP-binding protein
wte_bin023	wte_bin023|NODE_901_49	V	na	K01990	ABC-2.A; ABC-2 type transport system ATP-binding protein
wte_bin045	wte_bin045|NODE_8102_7	V	na	K01990	ABC-2.A; ABC-2 type transport system ATP-binding protein
wte_bin048	wte_bin048|NODE_654_40	V	na	K01990	ABC-2.A; ABC-2 type transport system ATP-binding protein
wte_bin048	wte_bin048|NODE_7_114	V	na	K01990	ABC-2.A; ABC-2 type transport system ATP-binding protein
wte_bin054	wte_bin054|NODE_10241_2	V	na	K01990	ABC-2.A; ABC-2 type transport system ATP-binding protein
wte_bin049	wte_bin049|NODE_131_21	V	na	K01990	ABC-2.A; ABC-2 type transport system ATP-binding protein
wte_bin045	wte_bin045|NODE_125_27	E	na	K01990	ABC-2.A; ABC-2 type transport system ATP-binding protein
wte_bin007	wte_bin007|NODE_73_21	S	na	K01990	ABC-2.A; ABC-2 type transport system ATP-binding protein
wte_bin004	wte_bin004|NODE_544_25	S	na	K01990	ABC-2.A; ABC-2 type transport system ATP-binding protein
wte_bin071	wte_bin071|NODE_1447_4	V	na	K01990	ABC-2.A; ABC-2 type transport system ATP-binding protein
wte_bin020	wte_bin020|NODE_102_10	V	na	K01990	ABC-2.A; ABC-2 type transport system ATP-binding protein
wte_bin048	wte_bin048|NODE_654_68	V	na	K01990	ABC-2.A; ABC-2 type transport system ATP-binding protein
wte_bin048	wte_bin048|NODE_11891_5	V	na	K01990	ABC-2.A; ABC-2 type transport system ATP-binding protein
wte_bin003	wte_bin003|NODE_1_788	V	na	K01990	ABC-2.A; ABC-2 type transport system ATP-binding protein
wte_bin003	wte_bin003|NODE_1_200	V	na	K01990	ABC-2.A; ABC-2 type transport system ATP-binding protein
wte_bin065	wte_bin065|NODE_143_16	V	na	K01990	ABC-2.A; ABC-2 type transport system ATP-binding protein
wte_bin020	wte_bin020|NODE_3895_13	V	na	K01990	ABC-2.A; ABC-2 type transport system ATP-binding protein
wte_bin057	wte_bin057|NODE_604_73	V	na	K01990	ABC-2.A; ABC-2 type transport system ATP-binding protein
wte_bin074	wte_bin074|NODE_7306_1	V	na	K01990	ABC-2.A; ABC-2 type transport system ATP-binding protein
wte_bin006	wte_bin006|NODE_26616_3	V	na	K01990	ABC-2.A; ABC-2 type transport system ATP-binding protein
wte_bin006	wte_bin006|NODE_38_231	V	na	K01990	ABC-2.A; ABC-2 type transport system ATP-binding protein
wte_bin007	wte_bin007|NODE_34_157	V	na	K01990	ABC-2.A; ABC-2 type transport system ATP-binding protein
wte_bin049	wte_bin049|NODE_909_10	S	na	K01990	ABC-2.A; ABC-2 type transport system ATP-binding protein
wte_bin045	wte_bin045|NODE_88_30	V	na	K01990	ABC-2.A; ABC-2 type transport system ATP-binding protein
wte_bin006	wte_bin006|NODE_37730_3	V	na	K01990	ABC-2.A; ABC-2 type transport system ATP-binding protein
wte_bin045	wte_bin045|NODE_80_182	V	na	K01990	ABC-2.A; ABC-2 type transport system ATP-binding protein
wte_bin021	wte_bin021|NODE_5107_9	V	na	K01990	ABC-2.A; ABC-2 type transport system ATP-binding protein
wte_bin077	wte_bin077|NODE_12477_3	V	na	K01992	ABC-2.P; ABC-2 type transport system permease protein
wte_bin006	wte_bin006|NODE_26616_4	V	na	K01992	ABC-2.P; ABC-2 type transport system permease protein
wte_bin023	wte_bin023|NODE_901_48	V	na	K01992	ABC-2.P; ABC-2 type transport system permease protein
wte_bin063	wte_bin063|NODE_22468_2	V	na	K02003	ABC.CD.A; putative ABC transport system ATP-binding protein
wte_bin023	wte_bin023|NODE_1304_34	P	na	K02003	ABC.CD.A; putative ABC transport system ATP-binding protein
wte_bin048	wte_bin048|NODE_35889_3	E	na	K02003	ABC.CD.A; putative ABC transport system ATP-binding protein
wte_bin027	wte_bin027|NODE_31_20	V	na	K02003	ABC.CD.A; putative ABC transport system ATP-binding protein
wte_bin020	wte_bin020|NODE_310_68	V	na	K02003	ABC.CD.A; putative ABC transport system ATP-binding protein
wte_bin063	wte_bin063|NODE_4740_9	P	na	K02003	ABC.CD.A; putative ABC transport system ATP-binding protein
wte_bin063	wte_bin063|NODE_21413_2	P	na	K02003	ABC.CD.A; putative ABC transport system ATP-binding protein
wte_bin049	wte_bin049|NODE_42_199	P	na	K02003	ABC.CD.A; putative ABC transport system ATP-binding protein
wte_bin023	wte_bin023|NODE_1808_12	P	na	K02003	ABC.CD.A; putative ABC transport system ATP-binding protein
wte_bin045	wte_bin045|NODE_88_193	V	na	K02003	ABC.CD.A; putative ABC transport system ATP-binding protein
wte_bin006	wte_bin006|NODE_9_141	V	na	K02003	ABC.CD.A; putative ABC transport system ATP-binding protein
wte_bin048	wte_bin048|NODE_5184_3	E	na	K02003	ABC.CD.A; putative ABC transport system ATP-binding protein
wte_bin020	wte_bin020|NODE_181_11	P	na	K02003	ABC.CD.A; putative ABC transport system ATP-binding protein
wte_bin004	wte_bin004|NODE_1043_23	V	na	K02003	ABC.CD.A; putative ABC transport system ATP-binding protein
wte_bin054	wte_bin054|NODE_4495_2	P	na	K02003	ABC.CD.A; putative ABC transport system ATP-binding protein
wte_bin003	wte_bin003|NODE_1_174	E	na	K02003	ABC.CD.A; putative ABC transport system ATP-binding protein
wte_bin007	wte_bin007|NODE_201_13	V	na	K02003	ABC.CD.A; putative ABC transport system ATP-binding protein
wte_bin003	wte_bin003|NODE_1_848	E	na	K02003	ABC.CD.A; putative ABC transport system ATP-binding protein
wte_bin020	wte_bin020|NODE_1152_40	V	na	K02003	ABC.CD.A; putative ABC transport system ATP-binding protein
wte_bin063	wte_bin063|NODE_7390_2	V	na	K02003	ABC.CD.A; putative ABC transport system ATP-binding protein
wte_bin054	wte_bin054|NODE_3062_3	V	na	K02003	ABC.CD.A; putative ABC transport system ATP-binding protein
wte_bin054	wte_bin054|NODE_2138_27	V	na	K02003	ABC.CD.A; putative ABC transport system ATP-binding protein
wte_bin069	wte_bin069|NODE_1448_21	P	na	K02003	ABC.CD.A; putative ABC transport system ATP-binding protein
wte_bin059	wte_bin059|NODE_2576_6	V	na	K02003	ABC.CD.A; putative ABC transport system ATP-binding protein
wte_bin047	wte_bin047|NODE_198_54	P	na	K02003	ABC.CD.A; putative ABC transport system ATP-binding protein
wte_bin004	wte_bin004|NODE_4_435	V	na	K02003	ABC.CD.A; putative ABC transport system ATP-binding protein
wte_bin003	wte_bin003|NODE_1_14	E	na	K02003	ABC.CD.A; putative ABC transport system ATP-binding protein
wte_bin003	wte_bin003|NODE_348_2	E	na	K02003	ABC.CD.A; putative ABC transport system ATP-binding protein
wte_bin048	wte_bin048|NODE_7_163	E	na	K02003	ABC.CD.A; putative ABC transport system ATP-binding protein
wte_bin071	wte_bin071|NODE_18001_2	V	na	K02003	ABC.CD.A; putative ABC transport system ATP-binding protein
wte_bin081	wte_bin081|NODE_3384_10	V	na	K02003	ABC.CD.A; putative ABC transport system ATP-binding protein
wte_bin020	wte_bin020|NODE_2503_18	P	na	K02003	ABC.CD.A; putative ABC transport system ATP-binding protein
wte_bin012	wte_bin012|NODE_997_47	V	na	K02003	ABC.CD.A; putative ABC transport system ATP-binding protein
wte_bin065	wte_bin065|NODE_1014_11	V	na	K02003	ABC.CD.A; putative ABC transport system ATP-binding protein
wte_bin006	wte_bin006|NODE_285_68	V	na	K02003	ABC.CD.A; putative ABC transport system ATP-binding protein
wte_bin093	wte_bin093|NODE_6183_15	V	na	K02003	ABC.CD.A; putative ABC transport system ATP-binding protein
wte_bin063	wte_bin063|NODE_7137_9	P	na	K02003	ABC.CD.A; putative ABC transport system ATP-binding protein
wte_bin054	wte_bin054|NODE_5212_13	V	na	K02003	ABC.CD.A; putative ABC transport system ATP-binding protein
wte_bin054	wte_bin054|NODE_3542_3	V	na	K02003	ABC.CD.A; putative ABC transport system ATP-binding protein
wte_bin008	wte_bin008|NODE_275_87	V	na	K02003	ABC.CD.A; putative ABC transport system ATP-binding protein
wte_bin021	wte_bin021|NODE_1905_35	E	na	K02003	ABC.CD.A; putative ABC transport system ATP-binding protein
wte_bin047	wte_bin047|NODE_50_189	V	na	K02003	ABC.CD.A; putative ABC transport system ATP-binding protein
wte_bin003	wte_bin003|NODE_1_630	E	na	K02003	ABC.CD.A; putative ABC transport system ATP-binding protein
wte_bin020	wte_bin020|NODE_598_46	P	na	K02003	ABC.CD.A; putative ABC transport system ATP-binding protein
wte_bin006	wte_bin006|NODE_38_162	V	na	K02003	ABC.CD.A; putative ABC transport system ATP-binding protein
wte_bin106	wte_bin106|NODE_4115_17	V	na	K02003	ABC.CD.A; putative ABC transport system ATP-binding protein
wte_bin093	wte_bin093|NODE_6218_6	P	na	K02003	ABC.CD.A; putative ABC transport system ATP-binding protein
wte_bin077	wte_bin077|NODE_16297_5	V	na	K02003	ABC.CD.A; putative ABC transport system ATP-binding protein
wte_bin048	wte_bin048|NODE_1517_35	E	na	K02003	ABC.CD.A; putative ABC transport system ATP-binding protein
wte_bin071	wte_bin071|NODE_3105_18	V	na	K02003	ABC.CD.A; putative ABC transport system ATP-binding protein
wte_bin047	wte_bin047|NODE_355_72	P	na	K02003	ABC.CD.A; putative ABC transport system ATP-binding protein
wte_bin106	wte_bin106|NODE_692_23	V	na	K02003	ABC.CD.A; putative ABC transport system ATP-binding protein
wte_bin006	wte_bin006|NODE_9_149	V	na	K02003	ABC.CD.A; putative ABC transport system ATP-binding protein
wte_bin024	wte_bin024|NODE_328_56	V	na	K02003	ABC.CD.A; putative ABC transport system ATP-binding protein
wte_bin015	wte_bin015|NODE_8522_7	Q	na	K02003	ABC.CD.A; putative ABC transport system ATP-binding protein
wte_bin024	wte_bin024|NODE_62_38	V	na	K02003	ABC.CD.A; putative ABC transport system ATP-binding protein
wte_bin074	wte_bin074|NODE_6685_8	V	na	K02003	ABC.CD.A; putative ABC transport system ATP-binding protein
wte_bin047	wte_bin047|NODE_803_61	V	na	K02003	ABC.CD.A; putative ABC transport system ATP-binding protein
wte_bin020	wte_bin020|NODE_589_59	V	na	K02003	ABC.CD.A; putative ABC transport system ATP-binding protein
wte_bin049	wte_bin049|NODE_42_200	V	na	K02004	ABC.CD.P; putative ABC transport system permease protein
wte_bin006	wte_bin006|NODE_38_163	V	na	K02004	ABC.CD.P; putative ABC transport system permease protein
wte_bin054	wte_bin054|NODE_4924_8	V	na	K02004	ABC.CD.P; putative ABC transport system permease protein
wte_bin069	wte_bin069|NODE_3811_7	V	na	K02004	ABC.CD.P; putative ABC transport system permease protein
wte_bin063	wte_bin063|NODE_10347_1	V	na	K02004	ABC.CD.P; putative ABC transport system permease protein
wte_bin007	wte_bin007|NODE_201_14	V	na	K02004	ABC.CD.P; putative ABC transport system permease protein
wte_bin004	wte_bin004|NODE_1043_24	V	na	K02004	ABC.CD.P; putative ABC transport system permease protein
wte_bin047	wte_bin047|NODE_355_69	V	na	K02004	ABC.CD.P; putative ABC transport system permease protein
wte_bin086	wte_bin086|NODE_6004_3	V	na	K02004	ABC.CD.P; putative ABC transport system permease protein
wte_bin106	wte_bin106|NODE_2197_18	V	na	K02004	ABC.CD.P; putative ABC transport system permease protein
wte_bin054	wte_bin054|NODE_5212_12	V	na	K02004	ABC.CD.P; putative ABC transport system permease protein
wte_bin020	wte_bin020|NODE_1735_22	V	na	K02004	ABC.CD.P; putative ABC transport system permease protein
wte_bin012	wte_bin012|NODE_997_48	V	na	K02004	ABC.CD.P; putative ABC transport system permease protein
wte_bin020	wte_bin020|NODE_2654_3	V	na	K02004	ABC.CD.P; putative ABC transport system permease protein
wte_bin071	wte_bin071|NODE_3837_15	V	na	K02004	ABC.CD.P; putative ABC transport system permease protein
wte_bin071	wte_bin071|NODE_18001_3	V	na	K02004	ABC.CD.P; putative ABC transport system permease protein
wte_bin054	wte_bin054|NODE_6116_10	V	na	K02004	ABC.CD.P; putative ABC transport system permease protein
wte_bin023	wte_bin023|NODE_1304_32	V	na	K02004	ABC.CD.P; putative ABC transport system permease protein
wte_bin034	wte_bin034|NODE_440_80	V	na	K02004	ABC.CD.P; putative ABC transport system permease protein
wte_bin026	wte_bin026|NODE_538_59	V	na	K02004	ABC.CD.P; putative ABC transport system permease protein
wte_bin026	wte_bin026|NODE_22382_7	V	na	K02004	ABC.CD.P; putative ABC transport system permease protein
wte_bin033	wte_bin033|NODE_9035_5	V	na	K02004	ABC.CD.P; putative ABC transport system permease protein
wte_bin024	wte_bin024|NODE_62_37	V	na	K02004	ABC.CD.P; putative ABC transport system permease protein
wte_bin063	wte_bin063|NODE_7137_10	V	na	K02004	ABC.CD.P; putative ABC transport system permease protein
wte_bin054	wte_bin054|NODE_3542_2	V	na	K02004	ABC.CD.P; putative ABC transport system permease protein
wte_bin021	wte_bin021|NODE_617_76	P	na	K02015	ABC.FEV.P; iron complex transport system permease protein
wte_bin056	wte_bin056|NODE_536_91	P	na	K02015	ABC.FEV.P; iron complex transport system permease protein
wte_bin021	wte_bin021|NODE_190_148	P	na	K02016	ABC.FEV.S; iron complex transport system substrate-binding protein
wte_bin086	wte_bin086|NODE_35206_1	G	na	K10547	ABC.GGU.P, gguB; putative multiple sugar transport system permease protein
wte_bin023	wte_bin023|NODE_928_25	G	na	K10546	ABC.GGU.S, chvE; putative multiple sugar transport system substrate-binding protein
wte_bin063	wte_bin063|NODE_2572_19	G	na	K10546	ABC.GGU.S, chvE; putative multiple sugar transport system substrate-binding protein
wte_bin045	wte_bin045|NODE_80_203	G	na	K02025	ABC.MS.P; multiple sugar transport system permease protein
wte_bin020	wte_bin020|NODE_688_54	G	na	K02026	ABC.MS.P1; multiple sugar transport system permease protein
wte_bin049	wte_bin049|NODE_25000_3	P	na	K02026	ABC.MS.P1; multiple sugar transport system permease protein
wte_bin056	wte_bin056|NODE_974_56	E	na	K02028	ABC.PA.A; polar amino acid transport system ATP-binding protein [EC:7.4.2.1]
wte_bin059	wte_bin059|NODE_497_26	E	na	K02028	ABC.PA.A; polar amino acid transport system ATP-binding protein [EC:7.4.2.1]
wte_bin059	wte_bin059|NODE_2680_13	E	na	K02028	ABC.PA.A; polar amino acid transport system ATP-binding protein [EC:7.4.2.1]
wte_bin015	wte_bin015|NODE_1441_10	E	na	K02028	ABC.PA.A; polar amino acid transport system ATP-binding protein [EC:7.4.2.1]
wte_bin059	wte_bin059|NODE_11370_1	E	na	K02028	ABC.PA.A; polar amino acid transport system ATP-binding protein [EC:7.4.2.1]
wte_bin026	wte_bin026|NODE_476_72	E	na	K02028	ABC.PA.A; polar amino acid transport system ATP-binding protein [EC:7.4.2.1]
wte_bin033	wte_bin033|NODE_2331_2	E	na	K02028	ABC.PA.A; polar amino acid transport system ATP-binding protein [EC:7.4.2.1]
wte_bin081	wte_bin081|NODE_2983_3	E	na	K02028	ABC.PA.A; polar amino acid transport system ATP-binding protein [EC:7.4.2.1]
wte_bin020	wte_bin020|NODE_157_14	P	na	K02028	ABC.PA.A; polar amino acid transport system ATP-binding protein [EC:7.4.2.1]
wte_bin063	wte_bin063|NODE_7930_7	E	na	K02028	ABC.PA.A; polar amino acid transport system ATP-binding protein [EC:7.4.2.1]
wte_bin033	wte_bin033|NODE_2432_14	E	na	K02028	ABC.PA.A; polar amino acid transport system ATP-binding protein [EC:7.4.2.1]
wte_bin006	wte_bin006|NODE_38_137	E	na	K02028	ABC.PA.A; polar amino acid transport system ATP-binding protein [EC:7.4.2.1]
wte_bin034	wte_bin034|NODE_233_11	E	na	K02028	ABC.PA.A; polar amino acid transport system ATP-binding protein [EC:7.4.2.1]
wte_bin026	wte_bin026|NODE_487_32	E	na	K02028	ABC.PA.A; polar amino acid transport system ATP-binding protein [EC:7.4.2.1]
wte_bin059	wte_bin059|NODE_497_20	E	na	K02028	ABC.PA.A; polar amino acid transport system ATP-binding protein [EC:7.4.2.1]
wte_bin081	wte_bin081|NODE_4042_17	EP	na	K02034	ABC.PE.P1; peptide/nickel transport system permease protein
wte_bin006	wte_bin006|NODE_15836_2	EP	na	K02034	ABC.PE.P1; peptide/nickel transport system permease protein
wte_bin025	wte_bin025|NODE_642_42	E	na	K02034	ABC.PE.P1; peptide/nickel transport system permease protein
wte_bin007	wte_bin007|NODE_201_118	na	na	K02035	ABC.PE.S; peptide/nickel transport system substrate-binding protein
wte_bin049	wte_bin049|NODE_150_130	E	na	K02035	ABC.PE.S; peptide/nickel transport system substrate-binding protein
wte_bin063	wte_bin063|NODE_11254_6	P	na	K02049	ABC.SN.A; NitT/TauT family transport system ATP-binding protein
wte_bin049	wte_bin049|NODE_474_13	P	na	K02049	ABC.SN.A; NitT/TauT family transport system ATP-binding protein
wte_bin015	wte_bin015|NODE_10627_7	P	na	K02049	ABC.SN.A; NitT/TauT family transport system ATP-binding protein
wte_bin086	wte_bin086|NODE_20852_6	P	na	K02051	ABC.SN.S; NitT/TauT family transport system substrate-binding protein
wte_bin047	wte_bin047|NODE_170_53	P	na	K02052	ABC.SP.A; putative spermidine/putrescine transport system ATP-binding protein
wte_bin063	wte_bin063|NODE_19280_6	E	na	K02052	ABC.SP.A; putative spermidine/putrescine transport system ATP-binding protein
wte_bin071	wte_bin071|NODE_55959_2	G	na	K02056	ABC.SS.A; simple sugar transport system ATP-binding protein [EC:7.5.2.-]
wte_bin063	wte_bin063|NODE_2014_24	G	na	K02056	ABC.SS.A; simple sugar transport system ATP-binding protein [EC:7.5.2.-]
wte_bin015	wte_bin015|NODE_3155_27	V	na	K06147	ABCB-BAC; ATP-binding cassette, subfamily B, bacterial
wte_bin005	wte_bin005|NODE_4685_12	V	na	K06147	ABCB-BAC; ATP-binding cassette, subfamily B, bacterial
wte_bin005	wte_bin005|NODE_4685_9	V	na	K06147	ABCB-BAC; ATP-binding cassette, subfamily B, bacterial
wte_bin005	wte_bin005|NODE_4685_4	V	na	K06147	ABCB-BAC; ATP-binding cassette, subfamily B, bacterial
wte_bin063	wte_bin063|NODE_6541_5	V	na	K06147	ABCB-BAC; ATP-binding cassette, subfamily B, bacterial
wte_bin065	wte_bin065|NODE_5610_4	V	na	K06147	ABCB-BAC; ATP-binding cassette, subfamily B, bacterial
wte_bin026	wte_bin026|NODE_1467_1	V	na	K06147	ABCB-BAC; ATP-binding cassette, subfamily B, bacterial
wte_bin020	wte_bin020|NODE_102_114	S	na	K06158	ABCF3; ATP-binding cassette, subfamily F, member 3
wte_bin059	wte_bin059|NODE_7823_7	S	na	K06158	ABCF3; ATP-binding cassette, subfamily F, member 3
wte_bin093	wte_bin093|NODE_4557_1	S	na	K06158	ABCF3; ATP-binding cassette, subfamily F, member 3
wte_bin049	wte_bin049|NODE_131_33	S	na	K06158	ABCF3; ATP-binding cassette, subfamily F, member 3
wte_bin027	wte_bin027|NODE_435_63	G	GH51	K01209	abfA; alpha-L-arabinofuranosidase [EC:3.2.1.55]
wte_bin027	wte_bin027|NODE_6079_6	G	GH51	K01209	abfA; alpha-L-arabinofuranosidase [EC:3.2.1.55]
wte_bin047	wte_bin047|NODE_3727_14	G	GH51	K01209	abfA; alpha-L-arabinofuranosidase [EC:3.2.1.55]
wte_bin093	wte_bin093|NODE_34406_2	H	na	K12942	abgT; aminobenzoyl-glutamate transport protein
wte_bin026	wte_bin026|NODE_786_2	C	na	K00249	ACADM, acd; acyl-CoA dehydrogenase [EC:1.3.8.7]
wte_bin003	wte_bin003|NODE_1_1009	I	na	K00626	ACAT, atoB; acetyl-CoA C-acetyltransferase [EC:2.3.1.9]
wte_bin093	wte_bin093|NODE_19257_4	I	na	K01962	accA; acetyl-CoA carboxylase carboxyl transferase subunit alpha [EC:6.4.1.2 2.1.3.15]
wte_bin012	wte_bin012|NODE_4027_18	I	na	K01962	accA; acetyl-CoA carboxylase carboxyl transferase subunit alpha [EC:6.4.1.2 2.1.3.15]
wte_bin093	wte_bin093|NODE_9764_8	I	na	K01961	accC; acetyl-CoA carboxylase, biotin carboxylase subunit [EC:6.4.1.2 6.3.4.14]
wte_bin106	wte_bin106|NODE_3191_6	I	na	K01961	accC; acetyl-CoA carboxylase, biotin carboxylase subunit [EC:6.4.1.2 6.3.4.14]
wte_bin015	wte_bin015|NODE_14593_7	I	na	K01961	accC; acetyl-CoA carboxylase, biotin carboxylase subunit [EC:6.4.1.2 6.3.4.14]
wte_bin055	wte_bin055|NODE_876_59	I	na	K01961	accC; acetyl-CoA carboxylase, biotin carboxylase subunit [EC:6.4.1.2 6.3.4.14]
wte_bin012	wte_bin012|NODE_827_20	I	na	K01961	accC; acetyl-CoA carboxylase, biotin carboxylase subunit [EC:6.4.1.2 6.3.4.14]
wte_bin026	wte_bin026|NODE_12917_1	I	na	K01961	accC; acetyl-CoA carboxylase, biotin carboxylase subunit [EC:6.4.1.2 6.3.4.14]
wte_bin057	wte_bin057|NODE_2644_22	I	na	K01961	accC; acetyl-CoA carboxylase, biotin carboxylase subunit [EC:6.4.1.2 6.3.4.14]
wte_bin026	wte_bin026|NODE_13122_7	H	na	K01638	aceB, glcB; malate synthase [EC:2.3.3.9]
wte_bin061	wte_bin061|NODE_56169_1	H	na	K01638	aceB, glcB; malate synthase [EC:2.3.3.9]
wte_bin093	wte_bin093|NODE_17269_1	C	na	K00163	aceE; pyruvate dehydrogenase E1 component [EC:1.2.4.1]
wte_bin086	wte_bin086|NODE_17169_1	C	na	K00163	aceE; pyruvate dehydrogenase E1 component [EC:1.2.4.1]
wte_bin063	wte_bin063|NODE_3632_14	C	na	K00163	aceE; pyruvate dehydrogenase E1 component [EC:1.2.4.1]
wte_bin015	wte_bin015|NODE_16063_1	C	na	K00163	aceE; pyruvate dehydrogenase E1 component [EC:1.2.4.1]
wte_bin007	wte_bin007|NODE_49_23	C	na	K00163	aceE; pyruvate dehydrogenase E1 component [EC:1.2.4.1]
wte_bin071	wte_bin071|NODE_3520_9	C	na	K00163	aceE; pyruvate dehydrogenase E1 component [EC:1.2.4.1]
wte_bin006	wte_bin006|NODE_42071_1	F	na	K00906	aceK; isocitrate dehydrogenase kinase/phosphatase [EC:2.7.11.5 3.1.3.-]
wte_bin063	wte_bin063|NODE_11579_1	H	na	K00925	ackA; acetate kinase [EC:2.7.2.1]
wte_bin071	wte_bin071|NODE_17187_3	C	na	K01682	acnB; aconitate hydratase 2 / 2-methylisocitrate dehydratase [EC:4.2.1.3 4.2.1.99]
wte_bin106	wte_bin106|NODE_1239_36	C	na	K01682	acnB; aconitate hydratase 2 / 2-methylisocitrate dehydratase [EC:4.2.1.3 4.2.1.99]
wte_bin015	wte_bin015|NODE_2339_33	C	na	K20455	acnD; 2-methylcitrate dehydratase (2-methyl-trans-aconitate forming) [EC:4.2.1.117]
wte_bin026	wte_bin026|NODE_27882_1	C	na	K20455	acnD; 2-methylcitrate dehydratase (2-methyl-trans-aconitate forming) [EC:4.2.1.117]
wte_bin054	wte_bin054|NODE_2953_11	C	na	K01681	ACO, acnA; aconitate hydratase [EC:4.2.1.3]
wte_bin057	wte_bin057|NODE_3812_11	C	na	K01681	ACO, acnA; aconitate hydratase [EC:4.2.1.3]
wte_bin093	wte_bin093|NODE_7432_5	C	na	K01681	ACO, acnA; aconitate hydratase [EC:4.2.1.3]
wte_bin015	wte_bin015|NODE_1580_3	C	na	K01681	ACO, acnA; aconitate hydratase [EC:4.2.1.3]
wte_bin057	wte_bin057|NODE_3812_10	C	na	K01681	ACO, acnA; aconitate hydratase [EC:4.2.1.3]
wte_bin063	wte_bin063|NODE_13124_3	C	na	K01681	ACO, acnA; aconitate hydratase [EC:4.2.1.3]
wte_bin047	wte_bin047|NODE_138_97	C	na	K01681	ACO, acnA; aconitate hydratase [EC:4.2.1.3]
wte_bin026	wte_bin026|NODE_849_18	C	na	K01681	ACO, acnA; aconitate hydratase [EC:4.2.1.3]
wte_bin106	wte_bin106|NODE_1239_40	C	na	K01681	ACO, acnA; aconitate hydratase [EC:4.2.1.3]
wte_bin071	wte_bin071|NODE_5392_8	C	na	K01681	ACO, acnA; aconitate hydratase [EC:4.2.1.3]
wte_bin012	wte_bin012|NODE_246_120	C	na	K01681	ACO, acnA; aconitate hydratase [EC:4.2.1.3]
wte_bin015	wte_bin015|NODE_1725_22	IQ	na	K02078	acpP; acyl carrier protein
wte_bin012	wte_bin012|NODE_2846_4	IQ	na	K02078	acpP; acyl carrier protein
wte_bin093	wte_bin093|NODE_3717_12	IQ	na	K02078	acpP; acyl carrier protein
wte_bin106	wte_bin106|NODE_405_4	IQ	na	K02078	acpP; acyl carrier protein
wte_bin061	wte_bin061|NODE_1165_42	IQ	na	K02078	acpP; acyl carrier protein
wte_bin012	wte_bin012|NODE_7833_3	IQ	na	K02078	acpP; acyl carrier protein
wte_bin071	wte_bin071|NODE_1709_15	IQ	na	K02078	acpP; acyl carrier protein
wte_bin020	wte_bin020|NODE_1574_23	P	na	K03325	ACR3, arsB; arsenite transporter
wte_bin049	wte_bin049|NODE_560_43	P	na	K03325	ACR3, arsB; arsenite transporter
wte_bin045	wte_bin045|NODE_35495_2	P	na	K03325	ACR3, arsB; arsenite transporter
wte_bin048	wte_bin048|NODE_3732_8	P	na	K03325	ACR3, arsB; arsenite transporter
wte_bin054	wte_bin054|NODE_6314_8	P	na	K03325	ACR3, arsB; arsenite transporter
wte_bin081	wte_bin081|NODE_2702_4	P	na	K03325	ACR3, arsB; arsenite transporter
wte_bin045	wte_bin045|NODE_531_29	P	na	K03325	ACR3, arsB; arsenite transporter
wte_bin047	wte_bin047|NODE_10910_1	P	na	K03325	ACR3, arsB; arsenite transporter
wte_bin093	wte_bin093|NODE_13543_2	P	na	K03325	ACR3, arsB; arsenite transporter
wte_bin077	wte_bin077|NODE_45804_4	V	na	K18138	acrB, mexB, adeJ, smeE, mtrD, cmeB; multidrug efflux pump
wte_bin034	wte_bin034|NODE_67_29	V	na	K18138	acrB, mexB, adeJ, smeE, mtrD, cmeB; multidrug efflux pump
wte_bin054	wte_bin054|NODE_7376_9	V	na	K18138	acrB, mexB, adeJ, smeE, mtrD, cmeB; multidrug efflux pump
wte_bin006	wte_bin006|NODE_730_5	U	na	K18138	acrB, mexB, adeJ, smeE, mtrD, cmeB; multidrug efflux pump
wte_bin026	wte_bin026|NODE_25614_1	V	na	K18138	acrB, mexB, adeJ, smeE, mtrD, cmeB; multidrug efflux pump
wte_bin093	wte_bin093|NODE_3964_3	I	na	K01897	ACSL, fadD; long-chain acyl-CoA synthetase [EC:6.2.1.3]
wte_bin063	wte_bin063|NODE_3898_16	IQ	na	K01897	ACSL, fadD; long-chain acyl-CoA synthetase [EC:6.2.1.3]
wte_bin047	wte_bin047|NODE_11176_5	IQ	na	K01897	ACSL, fadD; long-chain acyl-CoA synthetase [EC:6.2.1.3]
wte_bin048	wte_bin048|NODE_7_240	I	na	K01897	ACSL, fadD; long-chain acyl-CoA synthetase [EC:6.2.1.3]
wte_bin006	wte_bin006|NODE_91_102	F	na	K01895	ACSS1_2, acs; acetyl-CoA synthetase [EC:6.2.1.1]
wte_bin054	wte_bin054|NODE_7098_2	I	na	K01895	ACSS1_2, acs; acetyl-CoA synthetase [EC:6.2.1.1]
wte_bin021	wte_bin021|NODE_956_7	I	na	K01895	ACSS1_2, acs; acetyl-CoA synthetase [EC:6.2.1.1]
wte_bin057	wte_bin057|NODE_11677_5	H	na	K01895	ACSS1_2, acs; acetyl-CoA synthetase [EC:6.2.1.1]
wte_bin106	wte_bin106|NODE_568_62	I	na	K01895	ACSS1_2, acs; acetyl-CoA synthetase [EC:6.2.1.1]
wte_bin071	wte_bin071|NODE_6970_2	I	na	K01895	ACSS1_2, acs; acetyl-CoA synthetase [EC:6.2.1.1]
wte_bin006	wte_bin006|NODE_3058_1	I	na	K01895	ACSS1_2, acs; acetyl-CoA synthetase [EC:6.2.1.1]
wte_bin007	wte_bin007|NODE_2592_16	I	na	K01895	ACSS1_2, acs; acetyl-CoA synthetase [EC:6.2.1.1]
wte_bin021	wte_bin021|NODE_956_6	I	na	K01895	ACSS1_2, acs; acetyl-CoA synthetase [EC:6.2.1.1]
wte_bin059	wte_bin059|NODE_1173_9	I	na	K01895	ACSS1_2, acs; acetyl-CoA synthetase [EC:6.2.1.1]
wte_bin061	wte_bin061|NODE_10956_5	I	na	K01895	ACSS1_2, acs; acetyl-CoA synthetase [EC:6.2.1.1]
wte_bin018	wte_bin018|NODE_39_53	I	na	K01895	ACSS1_2, acs; acetyl-CoA synthetase [EC:6.2.1.1]
wte_bin033	wte_bin033|NODE_2946_23	F	na	K01895	ACSS1_2, acs; acetyl-CoA synthetase [EC:6.2.1.1]
wte_bin025	wte_bin025|NODE_331_27	I	na	K01895	ACSS1_2, acs; acetyl-CoA synthetase [EC:6.2.1.1]
wte_bin063	wte_bin063|NODE_15154_2	H	na	K01895	ACSS1_2, acs; acetyl-CoA synthetase [EC:6.2.1.1]
wte_bin006	wte_bin006|NODE_217_30	I	na	K01895	ACSS1_2, acs; acetyl-CoA synthetase [EC:6.2.1.1]
wte_bin021	wte_bin021|NODE_841_10	I	na	K01895	ACSS1_2, acs; acetyl-CoA synthetase [EC:6.2.1.1]
wte_bin003	wte_bin003|NODE_1_67	I	na	K01908	ACSS3, prpE; propionyl-CoA synthetase [EC:6.2.1.17]
wte_bin048	wte_bin048|NODE_141_145	I	na	K01908	ACSS3, prpE; propionyl-CoA synthetase [EC:6.2.1.17]
wte_bin106	wte_bin106|NODE_568_59	S	na	K14393	actP; cation/acetate symporter
wte_bin015	wte_bin015|NODE_5526_2	S	na	K14393	actP; cation/acetate symporter
wte_bin026	wte_bin026|NODE_538_1	E	na	K01584	adiA; arginine decarboxylase [EC:4.1.1.19]
wte_bin021	wte_bin021|NODE_509_67	F	na	K00939	adk, AK; adenylate kinase [EC:2.7.4.3]
wte_bin049	wte_bin049|NODE_150_62	P	na	K02011	afuB, fbpB; iron(III) transport system permease protein
wte_bin063	wte_bin063|NODE_4920_12	P	na	K02010	afuC, fbpC; iron(III) transport system ATP-binding protein [EC:7.2.2.7]
wte_bin047	wte_bin047|NODE_198_94	P	na	K02010	afuC, fbpC; iron(III) transport system ATP-binding protein [EC:7.2.2.7]
wte_bin006	wte_bin006|NODE_17_157	P	na	K02010	afuC, fbpC; iron(III) transport system ATP-binding protein [EC:7.2.2.7]
wte_bin015	wte_bin015|NODE_3224_11	P	na	K02010	afuC, fbpC; iron(III) transport system ATP-binding protein [EC:7.2.2.7]
wte_bin057	wte_bin057|NODE_925_30	I	GT66	K21306	aglB; dolichyl-phosphooligosaccharide-protein glycotransferase [EC:2.4.99.21]
wte_bin006	wte_bin006|NODE_18834_6	M	GT66	K21306	aglB; dolichyl-phosphooligosaccharide-protein glycotransferase [EC:2.4.99.21]
wte_bin020	wte_bin020|NODE_916_36	P	na	K10234	aglG, ggtD; alpha-glucoside transport system permease protein
wte_bin071	wte_bin071|NODE_2675_17	C	AA7	K00803	AGPS, agpS; alkyldihydroxyacetonephosphate synthase [EC:2.5.1.26]
wte_bin045	wte_bin045|NODE_36_71	S	na	K12251	aguB; N-carbamoylputrescine amidase [EC:3.5.1.53]
wte_bin071	wte_bin071|NODE_3771_3	S	na	K12251	aguB; N-carbamoylputrescine amidase [EC:3.5.1.53]
wte_bin106	wte_bin106|NODE_891_49	S	na	K12251	aguB; N-carbamoylputrescine amidase [EC:3.5.1.53]
wte_bin047	wte_bin047|NODE_4390_13	S	na	K12251	aguB; N-carbamoylputrescine amidase [EC:3.5.1.53]
wte_bin015	wte_bin015|NODE_44012_1	C	na	K03387	ahpF; NADH-dependent peroxiredoxin subunit F [EC:1.8.1.-]
wte_bin048	wte_bin048|NODE_1516_19	C	na	K10978	aksF; methanogen homoisocitrate dehydrogenase [EC:1.1.1.87 1.1.1.-]
wte_bin061	wte_bin061|NODE_13948_4	C	na	K00138	aldB; aldehyde dehydrogenase [EC:1.2.1.-]
wte_bin061	wte_bin061|NODE_5931_9	C	na	K00138	aldB; aldehyde dehydrogenase [EC:1.2.1.-]
wte_bin061	wte_bin061|NODE_13404_4	C	na	K00138	aldB; aldehyde dehydrogenase [EC:1.2.1.-]
wte_bin026	wte_bin026|NODE_3188_8	C	na	K00138	aldB; aldehyde dehydrogenase [EC:1.2.1.-]
wte_bin018	wte_bin018|NODE_39_270	C	na	K00128	ALDH; aldehyde dehydrogenase (NAD+) [EC:1.2.1.3]
wte_bin061	wte_bin061|NODE_375_52	C	na	K00128	ALDH; aldehyde dehydrogenase (NAD+) [EC:1.2.1.3]
wte_bin007	wte_bin007|NODE_137_8	C	na	K00128	ALDH; aldehyde dehydrogenase (NAD+) [EC:1.2.1.3]
wte_bin106	wte_bin106|NODE_311_3	C	na	K00128	ALDH; aldehyde dehydrogenase (NAD+) [EC:1.2.1.3]
wte_bin034	wte_bin034|NODE_81_172	M	na	K16011	algA, xanB, rfbA, wbpW, pslB; mannose-1-phosphate guanylyltransferase / mannose-6-phosphate isomerase [EC:2.7.7.13 5.3.1.8]
wte_bin026	wte_bin026|NODE_1491_38	K	na	K07735	algH; putative transcriptional regulator
wte_bin054	wte_bin054|NODE_3816_6	M	na	K19294	algI; alginate O-acetyltransferase complex protein AlgI
wte_bin006	wte_bin006|NODE_4805_9	M	na	K19294	algI; alginate O-acetyltransferase complex protein AlgI
wte_bin047	wte_bin047|NODE_2752_9	K	na	K07733	alpA; prophage regulatory protein
wte_bin020	wte_bin020|NODE_1574_13	K	na	K07733	alpA; prophage regulatory protein
wte_bin020	wte_bin020|NODE_2734_8	E	na	K01775	alr; alanine racemase [EC:5.1.1.1]
wte_bin061	wte_bin061|NODE_2826_19	F	na	K01241	amn; AMP nucleosidase [EC:3.2.2.4]
wte_bin054	wte_bin054|NODE_1656_12	EGP	na	K08218	ampG; MFS transporter, PAT family, beta-lactamase induction signal transducer AmpG
wte_bin008	wte_bin008|NODE_303_113	E	na	K19689	ampS, pepS, ampT; aminopeptidase [EC:3.4.11.-]
wte_bin059	wte_bin059|NODE_4530_14	E	na	K19689	ampS, pepS, ampT; aminopeptidase [EC:3.4.11.-]
wte_bin056	wte_bin056|NODE_3200_22	P	na	K03320	amt, AMT, MEP; ammonium transporter, Amt family
wte_bin077	wte_bin077|NODE_8082_8	P	na	K03320	amt, AMT, MEP; ammonium transporter, Amt family
wte_bin026	wte_bin026|NODE_5563_11	P	na	K03320	amt, AMT, MEP; ammonium transporter, Amt family
wte_bin048	wte_bin048|NODE_7_52	P	na	K03320	amt, AMT, MEP; ammonium transporter, Amt family
wte_bin003	wte_bin003|NODE_3_179	P	na	K03320	amt, AMT, MEP; ammonium transporter, Amt family
wte_bin071	wte_bin071|NODE_3928_14	P	na	K03320	amt, AMT, MEP; ammonium transporter, Amt family
wte_bin093	wte_bin093|NODE_4210_11	P	na	K03320	amt, AMT, MEP; ammonium transporter, Amt family
wte_bin010	wte_bin010|NODE_19784_4	H	na	K09001	anmK; anhydro-N-acetylmuramic acid kinase [EC:2.7.1.170]
wte_bin054	wte_bin054|NODE_26690_1	C	na	K00394	aprA; adenylylsulfate reductase, subunit A [EC:1.8.99.2]
wte_bin033	wte_bin033|NODE_1940_4	C	na	K00394	aprA; adenylylsulfate reductase, subunit A [EC:1.8.99.2]
wte_bin054	wte_bin054|NODE_48247_2	C	na	K00394	aprA; adenylylsulfate reductase, subunit A [EC:1.8.99.2]
wte_bin034	wte_bin034|NODE_68_93	C	na	K00395	aprB; adenylylsulfate reductase, subunit B [EC:1.8.99.2]
wte_bin063	wte_bin063|NODE_4594_14	F	na	K00759	APRT, apt; adenine phosphoribosyltransferase [EC:2.4.2.7]
wte_bin021	wte_bin021|NODE_1034_47	F	na	K00759	APRT, apt; adenine phosphoribosyltransferase [EC:2.4.2.7]
wte_bin063	wte_bin063|NODE_2488_7	G	na	K01804	araA; L-arabinose isomerase [EC:5.3.1.4]
wte_bin071	wte_bin071|NODE_3029_4	G	na	K01804	araA; L-arabinose isomerase [EC:5.3.1.4]
wte_bin093	wte_bin093|NODE_21637_3	E	na	K01478	arcA; arginine deiminase [EC:3.5.3.6]
wte_bin063	wte_bin063|NODE_5704_3	F	na	K00930	argB; acetylglutamate kinase [EC:2.7.2.8]
wte_bin006	wte_bin006|NODE_4315_17	E	na	K00930	argB; acetylglutamate kinase [EC:2.7.2.8]
wte_bin045	wte_bin045|NODE_662_43	E	na	K00145	argC; N-acetyl-gamma-glutamyl-phosphate reductase [EC:1.2.1.38]
wte_bin061	wte_bin061|NODE_46492_2	E	na	K00821	argD; acetylornithine/N-succinyldiaminopimelate aminotransferase [EC:2.6.1.11 2.6.1.17]
wte_bin063	wte_bin063|NODE_5618_13	E	na	K00821	argD; acetylornithine/N-succinyldiaminopimelate aminotransferase [EC:2.6.1.11 2.6.1.17]
wte_bin015	wte_bin015|NODE_3248_18	E	na	K01940	argG, ASS1; argininosuccinate synthase [EC:6.3.4.5]
wte_bin081	wte_bin081|NODE_3212_10	E	na	K01940	argG, ASS1; argininosuccinate synthase [EC:6.3.4.5]
wte_bin026	wte_bin026|NODE_2248_20	E	na	K01940	argG, ASS1; argininosuccinate synthase [EC:6.3.4.5]
wte_bin020	wte_bin020|NODE_1571_6	E	na	K01940	argG, ASS1; argininosuccinate synthase [EC:6.3.4.5]
wte_bin077	wte_bin077|NODE_3092_2	E	na	K01940	argG, ASS1; argininosuccinate synthase [EC:6.3.4.5]
wte_bin012	wte_bin012|NODE_25889_1	E	na	K01940	argG, ASS1; argininosuccinate synthase [EC:6.3.4.5]
wte_bin054	wte_bin054|NODE_2860_11	E	na	K01940	argG, ASS1; argininosuccinate synthase [EC:6.3.4.5]
wte_bin059	wte_bin059|NODE_2776_8	E	na	K01940	argG, ASS1; argininosuccinate synthase [EC:6.3.4.5]
wte_bin045	wte_bin045|NODE_662_41	E	na	K01755	argH, ASL; argininosuccinate lyase [EC:4.3.2.1]
wte_bin069	wte_bin069|NODE_960_46	E	na	K01755	argH, ASL; argininosuccinate lyase [EC:4.3.2.1]
wte_bin057	wte_bin057|NODE_604_8	E	na	K01755	argH, ASL; argininosuccinate lyase [EC:4.3.2.1]
wte_bin026	wte_bin026|NODE_380_60	E	na	K01755	argH, ASL; argininosuccinate lyase [EC:4.3.2.1]
wte_bin056	wte_bin056|NODE_3357_15	E	na	K01755	argH, ASL; argininosuccinate lyase [EC:4.3.2.1]
wte_bin020	wte_bin020|NODE_1571_5	E	na	K01755	argH, ASL; argininosuccinate lyase [EC:4.3.2.1]
wte_bin015	wte_bin015|NODE_22537_1	E	na	K01755	argH, ASL; argininosuccinate lyase [EC:4.3.2.1]
wte_bin012	wte_bin012|NODE_3557_13	E	na	K01755	argH, ASL; argininosuccinate lyase [EC:4.3.2.1]
wte_bin015	wte_bin015|NODE_10522_8	E	na	K01755	argH, ASL; argininosuccinate lyase [EC:4.3.2.1]
wte_bin054	wte_bin054|NODE_3636_13	E	na	K01755	argH, ASL; argininosuccinate lyase [EC:4.3.2.1]
wte_bin086	wte_bin086|NODE_1013_14	E	na	K01755	argH, ASL; argininosuccinate lyase [EC:4.3.2.1]
wte_bin004	wte_bin004|NODE_75_16	E	na	K00620	argJ; glutamate N-acetyltransferase / amino-acid N-acetyltransferase [EC:2.3.1.35 2.3.1.1]
wte_bin012	wte_bin012|NODE_354_112	E	na	K00800	aroA; 3-phosphoshikimate 1-carboxyvinyltransferase [EC:2.5.1.19]
wte_bin006	wte_bin006|NODE_12543_2	E	na	K00800	aroA; 3-phosphoshikimate 1-carboxyvinyltransferase [EC:2.5.1.19]
wte_bin012	wte_bin012|NODE_250_119	E	na	K00800	aroA; 3-phosphoshikimate 1-carboxyvinyltransferase [EC:2.5.1.19]
wte_bin006	wte_bin006|NODE_293_58	E	na	K03856	AROA2, aroA; 3-deoxy-7-phosphoheptulonate synthase [EC:2.5.1.54]
wte_bin047	wte_bin047|NODE_671_46	E	na	K03856	AROA2, aroA; 3-deoxy-7-phosphoheptulonate synthase [EC:2.5.1.54]
wte_bin063	wte_bin063|NODE_2299_13	E	na	K03856	AROA2, aroA; 3-deoxy-7-phosphoheptulonate synthase [EC:2.5.1.54]
wte_bin006	wte_bin006|NODE_17_312	E	na	K03856	AROA2, aroA; 3-deoxy-7-phosphoheptulonate synthase [EC:2.5.1.54]
wte_bin048	wte_bin048|NODE_3292_5	E	na	K01736	aroC; chorismate synthase [EC:4.2.3.5]
wte_bin048	wte_bin048|NODE_2477_6	E	na	K01736	aroC; chorismate synthase [EC:4.2.3.5]
wte_bin020	wte_bin020|NODE_1574_24	T	na	K03741	arsC; arsenate reductase (thioredoxin) [EC:1.20.4.4]
wte_bin020	wte_bin020|NODE_1574_25	S	na	K11811	arsH; arsenical resistance protein ArsH
wte_bin020	wte_bin020|NODE_1574_26	K	na	K03892	arsR; ArsR family transcriptional regulator, arsenate/arsenite/antimonite-responsive transcriptional repressor
wte_bin069	wte_bin069|NODE_7817_2	E	na	K23060	artR, artM; arginine/lysine/histidine transport system ATP-binding protein [EC:7.4.2.1]
wte_bin047	wte_bin047|NODE_3902_23	Q	na	K07755	AS3MT; arsenite methyltransferase [EC:2.1.1.137]
wte_bin071	wte_bin071|NODE_2912_7	S	na	K12349	ASAH2; neutral ceramidase [EC:3.5.1.23]
wte_bin071	wte_bin071|NODE_2912_6	S	na	K12349	ASAH2; neutral ceramidase [EC:3.5.1.23]
wte_bin015	wte_bin015|NODE_5025_20	na	na	K00133	asd; aspartate-semialdehyde dehydrogenase [EC:1.2.1.11]
wte_bin077	wte_bin077|NODE_3948_6	E	na	K00133	asd; aspartate-semialdehyde dehydrogenase [EC:1.2.1.11]
wte_bin027	wte_bin027|NODE_2143_7	E	na	K00133	asd; aspartate-semialdehyde dehydrogenase [EC:1.2.1.11]
wte_bin071	wte_bin071|NODE_6254_6	E	na	K00133	asd; aspartate-semialdehyde dehydrogenase [EC:1.2.1.11]
wte_bin071	wte_bin071|NODE_1652_6	F	na	K01914	asnA; aspartate--ammonia ligase [EC:6.3.1.1]
wte_bin054	wte_bin054|NODE_2195_19	E	na	K01914	asnA; aspartate--ammonia ligase [EC:6.3.1.1]
wte_bin054	wte_bin054|NODE_3195_14	E	na	K01953	asnB, ASNS; asparagine synthase (glutamine-hydrolysing) [EC:6.3.5.4]
wte_bin034	wte_bin034|NODE_67_168	E	na	K01744	aspA; aspartate ammonia-lyase [EC:4.3.1.1]
wte_bin006	wte_bin006|NODE_603_22	E	na	K01744	aspA; aspartate ammonia-lyase [EC:4.3.1.1]
wte_bin054	wte_bin054|NODE_2920_10	E	na	K01744	aspA; aspartate ammonia-lyase [EC:4.3.1.1]
wte_bin093	wte_bin093|NODE_11718_3	E	na	K01744	aspA; aspartate ammonia-lyase [EC:4.3.1.1]
wte_bin007	wte_bin007|NODE_211_41	E	na	K01744	aspA; aspartate ammonia-lyase [EC:4.3.1.1]
wte_bin006	wte_bin006|NODE_9_413	E	na	K01744	aspA; aspartate ammonia-lyase [EC:4.3.1.1]
wte_bin048	wte_bin048|NODE_5184_15	E	na	K00812	aspB; aspartate aminotransferase [EC:2.6.1.1]
wte_bin024	wte_bin024|NODE_14275_7	E	na	K00812	aspB; aspartate aminotransferase [EC:2.6.1.1]
wte_bin006	wte_bin006|NODE_2072_5	E	na	K00812	aspB; aspartate aminotransferase [EC:2.6.1.1]
wte_bin081	wte_bin081|NODE_52867_3	V	na	K24821	atm1, pexA; ATP-binding cassette, subfamily B, heavy metal transporter
wte_bin069	wte_bin069|NODE_1219_34	T	na	K07714	atoC; two-component system, NtrC family, response regulator AtoC
wte_bin021	wte_bin021|NODE_6191_8	P	na	K01537	ATP2C; P-type Ca2+ transporter type 2C [EC:7.2.2.10]
wte_bin063	wte_bin063|NODE_10538_1	P	na	K01537	ATP2C; P-type Ca2+ transporter type 2C [EC:7.2.2.10]
wte_bin023	wte_bin023|NODE_1736_29	P	na	K01537	ATP2C; P-type Ca2+ transporter type 2C [EC:7.2.2.10]
wte_bin010	wte_bin010|NODE_451_68	P	na	K01537	ATP2C; P-type Ca2+ transporter type 2C [EC:7.2.2.10]
wte_bin048	wte_bin048|NODE_141_75	P	na	K01537	ATP2C; P-type Ca2+ transporter type 2C [EC:7.2.2.10]
wte_bin063	wte_bin063|NODE_3385_4	P	na	K01537	ATP2C; P-type Ca2+ transporter type 2C [EC:7.2.2.10]
wte_bin036	wte_bin036|NODE_335_88	C	na	K02109	ATPF0B, atpF; F-type H+-transporting ATPase subunit b
wte_bin047	wte_bin047|NODE_265_107	F	na	K02111	ATPF1A, atpA; F-type H+/Na+-transporting ATPase subunit alpha [EC:7.1.2.2 7.2.2.1]
wte_bin055	wte_bin055|NODE_16521_4	C	na	K02111	ATPF1A, atpA; F-type H+/Na+-transporting ATPase subunit alpha [EC:7.1.2.2 7.2.2.1]
wte_bin077	wte_bin077|NODE_8556_11	C	na	K02111	ATPF1A, atpA; F-type H+/Na+-transporting ATPase subunit alpha [EC:7.1.2.2 7.2.2.1]
wte_bin004	wte_bin004|NODE_544_7	C	na	K02111	ATPF1A, atpA; F-type H+/Na+-transporting ATPase subunit alpha [EC:7.1.2.2 7.2.2.1]
wte_bin007	wte_bin007|NODE_344_11	C	na	K02111	ATPF1A, atpA; F-type H+/Na+-transporting ATPase subunit alpha [EC:7.1.2.2 7.2.2.1]
wte_bin047	wte_bin047|NODE_170_130	C	na	K02111	ATPF1A, atpA; F-type H+/Na+-transporting ATPase subunit alpha [EC:7.1.2.2 7.2.2.1]
wte_bin059	wte_bin059|NODE_430_16	C	na	K02111	ATPF1A, atpA; F-type H+/Na+-transporting ATPase subunit alpha [EC:7.1.2.2 7.2.2.1]
wte_bin054	wte_bin054|NODE_7025_1	C	na	K02111	ATPF1A, atpA; F-type H+/Na+-transporting ATPase subunit alpha [EC:7.1.2.2 7.2.2.1]
wte_bin061	wte_bin061|NODE_2685_26	C	na	K02111	ATPF1A, atpA; F-type H+/Na+-transporting ATPase subunit alpha [EC:7.1.2.2 7.2.2.1]
wte_bin106	wte_bin106|NODE_16784_1	C	na	K02111	ATPF1A, atpA; F-type H+/Na+-transporting ATPase subunit alpha [EC:7.1.2.2 7.2.2.1]
wte_bin093	wte_bin093|NODE_22805_1	C	na	K02111	ATPF1A, atpA; F-type H+/Na+-transporting ATPase subunit alpha [EC:7.1.2.2 7.2.2.1]
wte_bin012	wte_bin012|NODE_4696_7	C	na	K02111	ATPF1A, atpA; F-type H+/Na+-transporting ATPase subunit alpha [EC:7.1.2.2 7.2.2.1]
wte_bin086	wte_bin086|NODE_1013_37	C	na	K02111	ATPF1A, atpA; F-type H+/Na+-transporting ATPase subunit alpha [EC:7.1.2.2 7.2.2.1]
wte_bin081	wte_bin081|NODE_10474_8	C	na	K02111	ATPF1A, atpA; F-type H+/Na+-transporting ATPase subunit alpha [EC:7.1.2.2 7.2.2.1]
wte_bin026	wte_bin026|NODE_2791_9	F	na	K02111	ATPF1A, atpA; F-type H+/Na+-transporting ATPase subunit alpha [EC:7.1.2.2 7.2.2.1]
wte_bin056	wte_bin056|NODE_312_51	F	na	K02111	ATPF1A, atpA; F-type H+/Na+-transporting ATPase subunit alpha [EC:7.1.2.2 7.2.2.1]
wte_bin020	wte_bin020|NODE_2654_11	F	na	K02111	ATPF1A, atpA; F-type H+/Na+-transporting ATPase subunit alpha [EC:7.1.2.2 7.2.2.1]
wte_bin006	wte_bin006|NODE_51_7	F	na	K02111	ATPF1A, atpA; F-type H+/Na+-transporting ATPase subunit alpha [EC:7.1.2.2 7.2.2.1]
wte_bin065	wte_bin065|NODE_675_37	C	na	K02111	ATPF1A, atpA; F-type H+/Na+-transporting ATPase subunit alpha [EC:7.1.2.2 7.2.2.1]
wte_bin034	wte_bin034|NODE_69_7	F	na	K02111	ATPF1A, atpA; F-type H+/Na+-transporting ATPase subunit alpha [EC:7.1.2.2 7.2.2.1]
wte_bin063	wte_bin063|NODE_8849_2	F	na	K02111	ATPF1A, atpA; F-type H+/Na+-transporting ATPase subunit alpha [EC:7.1.2.2 7.2.2.1]
wte_bin027	wte_bin027|NODE_78_121	C	na	K02111	ATPF1A, atpA; F-type H+/Na+-transporting ATPase subunit alpha [EC:7.1.2.2 7.2.2.1]
wte_bin015	wte_bin015|NODE_3389_5	C	na	K02111	ATPF1A, atpA; F-type H+/Na+-transporting ATPase subunit alpha [EC:7.1.2.2 7.2.2.1]
wte_bin004	wte_bin004|NODE_544_9	C	na	K02112	ATPF1B, atpD; F-type H+/Na+-transporting ATPase subunit beta [EC:7.1.2.2 7.2.2.1]
wte_bin077	wte_bin077|NODE_8556_13	C	na	K02112	ATPF1B, atpD; F-type H+/Na+-transporting ATPase subunit beta [EC:7.1.2.2 7.2.2.1]
wte_bin059	wte_bin059|NODE_430_18	C	na	K02112	ATPF1B, atpD; F-type H+/Na+-transporting ATPase subunit beta [EC:7.1.2.2 7.2.2.1]
wte_bin007	wte_bin007|NODE_344_9	C	na	K02112	ATPF1B, atpD; F-type H+/Na+-transporting ATPase subunit beta [EC:7.1.2.2 7.2.2.1]
wte_bin061	wte_bin061|NODE_8338_8	C	na	K02112	ATPF1B, atpD; F-type H+/Na+-transporting ATPase subunit beta [EC:7.1.2.2 7.2.2.1]
wte_bin081	wte_bin081|NODE_1876_3	C	na	K02112	ATPF1B, atpD; F-type H+/Na+-transporting ATPase subunit beta [EC:7.1.2.2 7.2.2.1]
wte_bin026	wte_bin026|NODE_2791_7	F	na	K02112	ATPF1B, atpD; F-type H+/Na+-transporting ATPase subunit beta [EC:7.1.2.2 7.2.2.1]
wte_bin106	wte_bin106|NODE_3531_3	C	na	K02112	ATPF1B, atpD; F-type H+/Na+-transporting ATPase subunit beta [EC:7.1.2.2 7.2.2.1]
wte_bin006	wte_bin006|NODE_51_5	F	na	K02112	ATPF1B, atpD; F-type H+/Na+-transporting ATPase subunit beta [EC:7.1.2.2 7.2.2.1]
wte_bin015	wte_bin015|NODE_3036_7	F	na	K02112	ATPF1B, atpD; F-type H+/Na+-transporting ATPase subunit beta [EC:7.1.2.2 7.2.2.1]
wte_bin086	wte_bin086|NODE_1013_39	C	na	K02112	ATPF1B, atpD; F-type H+/Na+-transporting ATPase subunit beta [EC:7.1.2.2 7.2.2.1]
wte_bin056	wte_bin056|NODE_312_49	F	na	K02112	ATPF1B, atpD; F-type H+/Na+-transporting ATPase subunit beta [EC:7.1.2.2 7.2.2.1]
wte_bin093	wte_bin093|NODE_13624_6	C	na	K02112	ATPF1B, atpD; F-type H+/Na+-transporting ATPase subunit beta [EC:7.1.2.2 7.2.2.1]
wte_bin054	wte_bin054|NODE_12764_8	C	na	K02112	ATPF1B, atpD; F-type H+/Na+-transporting ATPase subunit beta [EC:7.1.2.2 7.2.2.1]
wte_bin034	wte_bin034|NODE_69_5	F	na	K02112	ATPF1B, atpD; F-type H+/Na+-transporting ATPase subunit beta [EC:7.1.2.2 7.2.2.1]
wte_bin012	wte_bin012|NODE_4696_5	C	na	K02112	ATPF1B, atpD; F-type H+/Na+-transporting ATPase subunit beta [EC:7.1.2.2 7.2.2.1]
wte_bin065	wte_bin065|NODE_675_34	C	na	K02112	ATPF1B, atpD; F-type H+/Na+-transporting ATPase subunit beta [EC:7.1.2.2 7.2.2.1]
wte_bin071	wte_bin071|NODE_3183_19	C	na	K02112	ATPF1B, atpD; F-type H+/Na+-transporting ATPase subunit beta [EC:7.1.2.2 7.2.2.1]
wte_bin049	wte_bin049|NODE_8_210	F	na	K02112	ATPF1B, atpD; F-type H+/Na+-transporting ATPase subunit beta [EC:7.1.2.2 7.2.2.1]
wte_bin006	wte_bin006|NODE_7136_5	C	na	K02112	ATPF1B, atpD; F-type H+/Na+-transporting ATPase subunit beta [EC:7.1.2.2 7.2.2.1]
wte_bin047	wte_bin047|NODE_170_128	F	na	K02112	ATPF1B, atpD; F-type H+/Na+-transporting ATPase subunit beta [EC:7.1.2.2 7.2.2.1]
wte_bin027	wte_bin027|NODE_78_124	C	na	K02112	ATPF1B, atpD; F-type H+/Na+-transporting ATPase subunit beta [EC:7.1.2.2 7.2.2.1]
wte_bin003	wte_bin003|NODE_26_4	C	na	K02117	ATPVA, ntpA, atpA; V/A-type H+/Na+-transporting ATPase subunit A [EC:7.1.2.2 7.2.2.1]
wte_bin045	wte_bin045|NODE_80_140	C	na	K02117	ATPVA, ntpA, atpA; V/A-type H+/Na+-transporting ATPase subunit A [EC:7.1.2.2 7.2.2.1]
wte_bin048	wte_bin048|NODE_325_51	C	na	K02117	ATPVA, ntpA, atpA; V/A-type H+/Na+-transporting ATPase subunit A [EC:7.1.2.2 7.2.2.1]
wte_bin057	wte_bin057|NODE_4472_13	C	na	K02117	ATPVA, ntpA, atpA; V/A-type H+/Na+-transporting ATPase subunit A [EC:7.1.2.2 7.2.2.1]
wte_bin018	wte_bin018|NODE_962_14	C	na	K02117	ATPVA, ntpA, atpA; V/A-type H+/Na+-transporting ATPase subunit A [EC:7.1.2.2 7.2.2.1]
wte_bin024	wte_bin024|NODE_209_79	C	na	K02117	ATPVA, ntpA, atpA; V/A-type H+/Na+-transporting ATPase subunit A [EC:7.1.2.2 7.2.2.1]
wte_bin021	wte_bin021|NODE_453_33	C	na	K02117	ATPVA, ntpA, atpA; V/A-type H+/Na+-transporting ATPase subunit A [EC:7.1.2.2 7.2.2.1]
wte_bin008	wte_bin008|NODE_345_55	C	na	K02117	ATPVA, ntpA, atpA; V/A-type H+/Na+-transporting ATPase subunit A [EC:7.1.2.2 7.2.2.1]
wte_bin003	wte_bin003|NODE_1_919	C	na	K02117	ATPVA, ntpA, atpA; V/A-type H+/Na+-transporting ATPase subunit A [EC:7.1.2.2 7.2.2.1]
wte_bin004	wte_bin004|NODE_4_483	F	na	K02117	ATPVA, ntpA, atpA; V/A-type H+/Na+-transporting ATPase subunit A [EC:7.1.2.2 7.2.2.1]
wte_bin003	wte_bin003|NODE_26_3	C	na	K02118	ATPVB, ntpB, atpB; V/A-type H+/Na+-transporting ATPase subunit B
wte_bin024	wte_bin024|NODE_209_80	C	na	K02118	ATPVB, ntpB, atpB; V/A-type H+/Na+-transporting ATPase subunit B
wte_bin025	wte_bin025|NODE_178_75	C	na	K02118	ATPVB, ntpB, atpB; V/A-type H+/Na+-transporting ATPase subunit B
wte_bin048	wte_bin048|NODE_325_50	C	na	K02118	ATPVB, ntpB, atpB; V/A-type H+/Na+-transporting ATPase subunit B
wte_bin063	wte_bin063|NODE_3181_1	C	na	K02118	ATPVB, ntpB, atpB; V/A-type H+/Na+-transporting ATPase subunit B
wte_bin018	wte_bin018|NODE_962_13	C	na	K02118	ATPVB, ntpB, atpB; V/A-type H+/Na+-transporting ATPase subunit B
wte_bin045	wte_bin045|NODE_80_139	C	na	K02118	ATPVB, ntpB, atpB; V/A-type H+/Na+-transporting ATPase subunit B
wte_bin004	wte_bin004|NODE_4_482	C	na	K02118	ATPVB, ntpB, atpB; V/A-type H+/Na+-transporting ATPase subunit B
wte_bin057	wte_bin057|NODE_4472_12	C	na	K02118	ATPVB, ntpB, atpB; V/A-type H+/Na+-transporting ATPase subunit B
wte_bin021	wte_bin021|NODE_453_32	C	na	K02118	ATPVB, ntpB, atpB; V/A-type H+/Na+-transporting ATPase subunit B
wte_bin045	wte_bin045|NODE_80_138	C	na	K02120	ATPVD, ntpD, atpD; V/A-type H+/Na+-transporting ATPase subunit D
wte_bin018	wte_bin018|NODE_962_12	C	na	K02120	ATPVD, ntpD, atpD; V/A-type H+/Na+-transporting ATPase subunit D
wte_bin025	wte_bin025|NODE_178_73	C	na	K02122	ATPVF, ntpF, atpF; V/A-type H+/Na+-transporting ATPase subunit F
wte_bin018	wte_bin018|NODE_962_18	C	na	K02124	ATPVK, ntpK, atpK; V/A-type H+/Na+-transporting ATPase subunit K
wte_bin005	wte_bin005|NODE_466_20	C	na	K02124	ATPVK, ntpK, atpK; V/A-type H+/Na+-transporting ATPase subunit K
wte_bin006	wte_bin006|NODE_8104_7	J	na	K07254	atrm56; tRNA (cytidine56-2'-O)-methyltransferase [EC:2.1.1.206]
wte_bin020	wte_bin020|NODE_761_55	T	na	K07642	baeS, smeS; two-component system, OmpR family, sensor histidine kinase BaeS [EC:2.7.13.3]
wte_bin071	wte_bin071|NODE_7636_6	S	na	K17713	bamB; outer membrane protein assembly factor BamB
wte_bin063	wte_bin063|NODE_5545_14	LM	na	K20276	bapA; large repetitive protein
wte_bin015	wte_bin015|NODE_5649_11	O	na	K03564	BCP, PRXQ, DOT5; thioredoxin-dependent peroxiredoxin [EC:1.11.1.24]
wte_bin020	wte_bin020|NODE_923_19	S	na	K25148	berA; beta-exotoxin I transport system ATP-binding protein
wte_bin054	wte_bin054|NODE_25819_1	na	na	K05350	bglB; beta-glucosidase [EC:3.2.1.21]
wte_bin057	wte_bin057|NODE_50174_2	E	na	K00652	bioF; 8-amino-7-oxononanoate synthase [EC:2.3.1.47]
wte_bin063	wte_bin063|NODE_6469_10	C	na	K11381	bkdA; 2-oxoisovalerate dehydrogenase E1 component [EC:1.2.4.4]
wte_bin081	wte_bin081|NODE_7536_12	C	na	K04719	bluB; 5,6-dimethylbenzimidazole synthase [EC:1.13.11.79]
wte_bin074	wte_bin074|NODE_6685_14	C	na	K00929	buk; butyrate kinase [EC:2.7.2.7]
wte_bin054	wte_bin054|NODE_15712_2	F	na	K01956	carA, CPA1; carbamoyl-phosphate synthase small subunit [EC:6.3.5.5]
wte_bin034	wte_bin034|NODE_81_123	F	na	K01956	carA, CPA1; carbamoyl-phosphate synthase small subunit [EC:6.3.5.5]
wte_bin093	wte_bin093|NODE_7589_11	F	na	K01955	carB, CPA2; carbamoyl-phosphate synthase large subunit [EC:6.3.5.5]
wte_bin077	wte_bin077|NODE_28659_1	F	na	K01955	carB, CPA2; carbamoyl-phosphate synthase large subunit [EC:6.3.5.5]
wte_bin054	wte_bin054|NODE_951_31	F	na	K01955	carB, CPA2; carbamoyl-phosphate synthase large subunit [EC:6.3.5.5]
wte_bin021	wte_bin021|NODE_305_113	F	na	K01955	carB, CPA2; carbamoyl-phosphate synthase large subunit [EC:6.3.5.5]
wte_bin071	wte_bin071|NODE_3299_2	F	na	K01955	carB, CPA2; carbamoyl-phosphate synthase large subunit [EC:6.3.5.5]
wte_bin018	wte_bin018|NODE_284_37	E	na	K01955	carB, CPA2; carbamoyl-phosphate synthase large subunit [EC:6.3.5.5]
wte_bin056	wte_bin056|NODE_2422_25	EF	na	K01955	carB, CPA2; carbamoyl-phosphate synthase large subunit [EC:6.3.5.5]
wte_bin086	wte_bin086|NODE_30273_1	EF	na	K01955	carB, CPA2; carbamoyl-phosphate synthase large subunit [EC:6.3.5.5]
wte_bin021	wte_bin021|NODE_509_73	F	na	K01955	carB, CPA2; carbamoyl-phosphate synthase large subunit [EC:6.3.5.5]
wte_bin054	wte_bin054|NODE_9926_5	F	na	K01955	carB, CPA2; carbamoyl-phosphate synthase large subunit [EC:6.3.5.5]
wte_bin006	wte_bin006|NODE_48_106	F	na	K01955	carB, CPA2; carbamoyl-phosphate synthase large subunit [EC:6.3.5.5]
wte_bin006	wte_bin006|NODE_86_79	F	na	K01955	carB, CPA2; carbamoyl-phosphate synthase large subunit [EC:6.3.5.5]
wte_bin081	wte_bin081|NODE_7852_9	EF	na	K01955	carB, CPA2; carbamoyl-phosphate synthase large subunit [EC:6.3.5.5]
wte_bin054	wte_bin054|NODE_36757_1	F	na	K01955	carB, CPA2; carbamoyl-phosphate synthase large subunit [EC:6.3.5.5]
wte_bin071	wte_bin071|NODE_7339_6	F	na	K01955	carB, CPA2; carbamoyl-phosphate synthase large subunit [EC:6.3.5.5]
wte_bin006	wte_bin006|NODE_44688_1	F	na	K01955	carB, CPA2; carbamoyl-phosphate synthase large subunit [EC:6.3.5.5]
wte_bin069	wte_bin069|NODE_7817_1	EF	na	K01955	carB, CPA2; carbamoyl-phosphate synthase large subunit [EC:6.3.5.5]
wte_bin048	wte_bin048|NODE_3642_15	F	na	K01955	carB, CPA2; carbamoyl-phosphate synthase large subunit [EC:6.3.5.5]
wte_bin059	wte_bin059|NODE_823_1	F	na	K01955	carB, CPA2; carbamoyl-phosphate synthase large subunit [EC:6.3.5.5]
wte_bin059	wte_bin059|NODE_4530_1	F	na	K01955	carB, CPA2; carbamoyl-phosphate synthase large subunit [EC:6.3.5.5]
wte_bin003	wte_bin003|NODE_1_2	F	na	K01955	carB, CPA2; carbamoyl-phosphate synthase large subunit [EC:6.3.5.5]
wte_bin012	wte_bin012|NODE_1748_14	F	na	K01955	carB, CPA2; carbamoyl-phosphate synthase large subunit [EC:6.3.5.5]
wte_bin015	wte_bin015|NODE_189_113	F	na	K01955	carB, CPA2; carbamoyl-phosphate synthase large subunit [EC:6.3.5.5]
wte_bin106	wte_bin106|NODE_1853_24	F	na	K01955	carB, CPA2; carbamoyl-phosphate synthase large subunit [EC:6.3.5.5]
wte_bin106	wte_bin106|NODE_1596_34	F	na	K01955	carB, CPA2; carbamoyl-phosphate synthase large subunit [EC:6.3.5.5]
wte_bin045	wte_bin045|NODE_175_101	E	na	K01955	carB, CPA2; carbamoyl-phosphate synthase large subunit [EC:6.3.5.5]
wte_bin061	wte_bin061|NODE_205_32	EF	na	K01955	carB, CPA2; carbamoyl-phosphate synthase large subunit [EC:6.3.5.5]
wte_bin065	wte_bin065|NODE_2812_3	EF	na	K01955	carB, CPA2; carbamoyl-phosphate synthase large subunit [EC:6.3.5.5]
wte_bin033	wte_bin033|NODE_1124_38	F	na	K01955	carB, CPA2; carbamoyl-phosphate synthase large subunit [EC:6.3.5.5]
wte_bin054	wte_bin054|NODE_25679_2	F	na	K01955	carB, CPA2; carbamoyl-phosphate synthase large subunit [EC:6.3.5.5]
wte_bin034	wte_bin034|NODE_81_122	F	na	K01955	carB, CPA2; carbamoyl-phosphate synthase large subunit [EC:6.3.5.5]
wte_bin093	wte_bin093|NODE_45702_1	F	na	K01955	carB, CPA2; carbamoyl-phosphate synthase large subunit [EC:6.3.5.5]
wte_bin025	wte_bin025|NODE_19_131	E	na	K01955	carB, CPA2; carbamoyl-phosphate synthase large subunit [EC:6.3.5.5]
wte_bin007	wte_bin007|NODE_201_16	F	na	K01955	carB, CPA2; carbamoyl-phosphate synthase large subunit [EC:6.3.5.5]
wte_bin081	wte_bin081|NODE_7852_8	EF	na	K01955	carB, CPA2; carbamoyl-phosphate synthase large subunit [EC:6.3.5.5]
wte_bin034	wte_bin034|NODE_558_22	F	na	K01955	carB, CPA2; carbamoyl-phosphate synthase large subunit [EC:6.3.5.5]
wte_bin012	wte_bin012|NODE_436_1	F	na	K01955	carB, CPA2; carbamoyl-phosphate synthase large subunit [EC:6.3.5.5]
wte_bin071	wte_bin071|NODE_2252_3	F	na	K01955	carB, CPA2; carbamoyl-phosphate synthase large subunit [EC:6.3.5.5]
wte_bin006	wte_bin006|NODE_11410_12	F	na	K01955	carB, CPA2; carbamoyl-phosphate synthase large subunit [EC:6.3.5.5]
wte_bin045	wte_bin045|NODE_277_27	J	na	K01883	CARS, cysS; cysteinyl-tRNA synthetase [EC:6.1.1.16]
wte_bin049	wte_bin049|NODE_504_73	J	na	K01883	CARS, cysS; cysteinyl-tRNA synthetase [EC:6.1.1.16]
wte_bin054	wte_bin054|NODE_5668_11	J	na	K01883	CARS, cysS; cysteinyl-tRNA synthetase [EC:6.1.1.16]
wte_bin061	wte_bin061|NODE_712_6	J	na	K01883	CARS, cysS; cysteinyl-tRNA synthetase [EC:6.1.1.16]
wte_bin006	wte_bin006|NODE_261_70	J	na	K01883	CARS, cysS; cysteinyl-tRNA synthetase [EC:6.1.1.16]
wte_bin007	wte_bin007|NODE_34_7	J	na	K01883	CARS, cysS; cysteinyl-tRNA synthetase [EC:6.1.1.16]
wte_bin034	wte_bin034|NODE_77_76	J	na	K01883	CARS, cysS; cysteinyl-tRNA synthetase [EC:6.1.1.16]
wte_bin093	wte_bin093|NODE_6183_10	J	na	K01883	CARS, cysS; cysteinyl-tRNA synthetase [EC:6.1.1.16]
wte_bin015	wte_bin015|NODE_29683_4	J	na	K01883	CARS, cysS; cysteinyl-tRNA synthetase [EC:6.1.1.16]
wte_bin007	wte_bin007|NODE_1465_23	J	na	K01883	CARS, cysS; cysteinyl-tRNA synthetase [EC:6.1.1.16]
wte_bin049	wte_bin049|NODE_130_160	L	na	K15342	cas1; CRISP-associated protein Cas1
wte_bin006	wte_bin006|NODE_4749_14	V	na	K15342	cas1; CRISP-associated protein Cas1
wte_bin006	wte_bin006|NODE_4749_15	L	na	K09951	cas2; CRISPR-associated protein Cas2
wte_bin010	wte_bin010|NODE_7419_10	V	na	K09951	cas2; CRISPR-associated protein Cas2
wte_bin010	wte_bin010|NODE_3422_30	V	na	K07464	cas4; CRISPR-associated exonuclease Cas4 [EC:3.1.12.1]
wte_bin006	wte_bin006|NODE_1829_13	L	na	K07464	cas4; CRISPR-associated exonuclease Cas4 [EC:3.1.12.1]
wte_bin077	wte_bin077|NODE_4752_12	L	na	K19090	cas5t; CRISPR-associated protein Cas5t
wte_bin065	wte_bin065|NODE_1131_51	G	na	K16213	cbe, mbe; cellobiose epimerase [EC:5.1.3.11]
wte_bin010	wte_bin010|NODE_19020_7	P	na	K02007	cbiM; cobalt/nickel transport system permease protein
wte_bin006	wte_bin006|NODE_47459_2	P	na	K02007	cbiM; cobalt/nickel transport system permease protein
wte_bin018	wte_bin018|NODE_21633_4	P	na	K02007	cbiM; cobalt/nickel transport system permease protein
wte_bin048	wte_bin048|NODE_654_12	P	na	K02006	cbiO; cobalt/nickel transport system ATP-binding protein
wte_bin005	wte_bin005|NODE_338_115	P	na	K02008	cbiQ; cobalt/nickel transport system permease protein
wte_bin020	wte_bin020|NODE_775_10	O	na	K05516	cbpA; curved DNA-binding protein
wte_bin020	wte_bin020|NODE_1574_40	T	na	K13587	cckA; two-component system, cell cycle sensor histidine kinase and response regulator CckA [EC:2.7.13.3]
wte_bin020	wte_bin020|NODE_157_131	V	na	K02193	ccmA; heme exporter protein A [EC:7.6.2.5]
wte_bin106	wte_bin106|NODE_581_65	CO	na	K02199	ccmG, dsbE; cytochrome c biogenesis protein CcmG, thiol:disulfide interchange protein DsbE
wte_bin015	wte_bin015|NODE_5025_10	C	na	K00404	ccoN; cytochrome c oxidase cbb3-type subunit I [EC:7.1.1.9]
wte_bin086	wte_bin086|NODE_10352_1	C	na	K00404	ccoN; cytochrome c oxidase cbb3-type subunit I [EC:7.1.1.9]
wte_bin012	wte_bin012|NODE_1027_7	C	na	K00404	ccoN; cytochrome c oxidase cbb3-type subunit I [EC:7.1.1.9]
wte_bin086	wte_bin086|NODE_8868_5	C	na	K00404	ccoN; cytochrome c oxidase cbb3-type subunit I [EC:7.1.1.9]
wte_bin026	wte_bin026|NODE_4583_15	C	na	K00404	ccoN; cytochrome c oxidase cbb3-type subunit I [EC:7.1.1.9]
wte_bin015	wte_bin015|NODE_5025_11	C	na	K00405	ccoO; cytochrome c oxidase cbb3-type subunit II
wte_bin048	wte_bin048|NODE_7_335	O	na	K22447	cct, ths; archaeal chaperonin
wte_bin018	wte_bin018|NODE_357_47	O	na	K22447	cct, ths; archaeal chaperonin
wte_bin003	wte_bin003|NODE_1_995	O	na	K22447	cct, ths; archaeal chaperonin
wte_bin021	wte_bin021|NODE_1081_13	O	na	K22447	cct, ths; archaeal chaperonin
wte_bin018	wte_bin018|NODE_235_33	O	na	K22447	cct, ths; archaeal chaperonin
wte_bin057	wte_bin057|NODE_12121_3	O	na	K22447	cct, ths; archaeal chaperonin
wte_bin021	wte_bin021|NODE_1905_24	O	na	K22447	cct, ths; archaeal chaperonin
wte_bin025	wte_bin025|NODE_32938_1	na	na	K22447	cct, ths; archaeal chaperonin
wte_bin005	wte_bin005|NODE_338_11	O	na	K22447	cct, ths; archaeal chaperonin
wte_bin008	wte_bin008|NODE_197_143	O	na	K22447	cct, ths; archaeal chaperonin
wte_bin047	wte_bin047|NODE_13880_4	G	GH13	K01208	cd, ma, nplT; cyclomaltodextrinase / maltogenic alpha-amylase / neopullulanase [EC:3.2.1.54 3.2.1.133 3.2.1.135]
wte_bin023	wte_bin023|NODE_719_8	G	na	K10240	cebE; cellobiose transport system substrate-binding protein
wte_bin054	wte_bin054|NODE_46951_3	NT	na	K03407	cheA; two-component system, chemotaxis family, sensor kinase CheA [EC:2.7.13.3]
wte_bin069	wte_bin069|NODE_11091_8	na	na	K03412	cheB; two-component system, chemotaxis family, protein-glutamate methylesterase/glutaminase [EC:3.1.1.61 3.5.1.44]
wte_bin069	wte_bin069|NODE_2239_5	NT	na	K00575	cheR; chemotaxis protein methyltransferase CheR [EC:2.1.1.80]
wte_bin054	wte_bin054|NODE_46951_2	NT	na	K03408	cheW; purine-binding chemotaxis protein CheW
wte_bin069	wte_bin069|NODE_4619_22	T	na	K03413	cheY; two-component system, chemotaxis family, chemotaxis protein CheY
wte_bin061	wte_bin061|NODE_866_47	NT	na	K03414	cheZ; chemotaxis protein CheZ
wte_bin020	wte_bin020|NODE_1574_22	na	na	K18842	chpS, chpBI; antitoxin ChpS
wte_bin063	wte_bin063|NODE_39158_5	G	GH94	K13688	chvB, cgs, ndvB; cyclic beta-1,2-glucan synthetase [EC:2.4.1.-]
wte_bin081	wte_bin081|NODE_3674_20	KT	na	K14981	chvI; two-component system, OmpR family, response regulator ChvI
wte_bin106	wte_bin106|NODE_900_63	S	na	K06518	cidA; holin-like protein
wte_bin054	wte_bin054|NODE_16972_5	O	na	K03694	clpA; ATP-dependent Clp protease ATP-binding subunit ClpA
wte_bin061	wte_bin061|NODE_21253_6	O	na	K03694	clpA; ATP-dependent Clp protease ATP-binding subunit ClpA
wte_bin063	wte_bin063|NODE_25395_2	O	na	K03694	clpA; ATP-dependent Clp protease ATP-binding subunit ClpA
wte_bin086	wte_bin086|NODE_7531_2	O	na	K03694	clpA; ATP-dependent Clp protease ATP-binding subunit ClpA
wte_bin086	wte_bin086|NODE_3428_11	O	na	K03694	clpA; ATP-dependent Clp protease ATP-binding subunit ClpA
wte_bin015	wte_bin015|NODE_189_1	O	na	K03694	clpA; ATP-dependent Clp protease ATP-binding subunit ClpA
wte_bin081	wte_bin081|NODE_1623_23	O	na	K03694	clpA; ATP-dependent Clp protease ATP-binding subunit ClpA
wte_bin015	wte_bin015|NODE_1683_8	O	na	K03694	clpA; ATP-dependent Clp protease ATP-binding subunit ClpA
wte_bin106	wte_bin106|NODE_2258_10	O	na	K03694	clpA; ATP-dependent Clp protease ATP-binding subunit ClpA
wte_bin026	wte_bin026|NODE_3188_19	O	na	K03694	clpA; ATP-dependent Clp protease ATP-binding subunit ClpA
wte_bin015	wte_bin015|NODE_4003_1	O	na	K03695	clpB; ATP-dependent Clp protease ATP-binding subunit ClpB
wte_bin063	wte_bin063|NODE_5770_10	O	na	K03695	clpB; ATP-dependent Clp protease ATP-binding subunit ClpB
wte_bin047	wte_bin047|NODE_559_37	O	na	K03695	clpB; ATP-dependent Clp protease ATP-binding subunit ClpB
wte_bin026	wte_bin026|NODE_1228_36	O	na	K03695	clpB; ATP-dependent Clp protease ATP-binding subunit ClpB
wte_bin086	wte_bin086|NODE_13490_1	O	na	K03695	clpB; ATP-dependent Clp protease ATP-binding subunit ClpB
wte_bin054	wte_bin054|NODE_5212_7	O	na	K03695	clpB; ATP-dependent Clp protease ATP-binding subunit ClpB
wte_bin006	wte_bin006|NODE_383_61	O	na	K03695	clpB; ATP-dependent Clp protease ATP-binding subunit ClpB
wte_bin077	wte_bin077|NODE_8257_3	O	na	K03695	clpB; ATP-dependent Clp protease ATP-binding subunit ClpB
wte_bin081	wte_bin081|NODE_44928_1	O	na	K03695	clpB; ATP-dependent Clp protease ATP-binding subunit ClpB
wte_bin059	wte_bin059|NODE_15446_3	O	na	K03695	clpB; ATP-dependent Clp protease ATP-binding subunit ClpB
wte_bin069	wte_bin069|NODE_4043_3	O	na	K03695	clpB; ATP-dependent Clp protease ATP-binding subunit ClpB
wte_bin106	wte_bin106|NODE_3531_15	O	na	K03695	clpB; ATP-dependent Clp protease ATP-binding subunit ClpB
wte_bin020	wte_bin020|NODE_1767_20	O	na	K03695	clpB; ATP-dependent Clp protease ATP-binding subunit ClpB
wte_bin024	wte_bin024|NODE_425_92	O	na	K03695	clpB; ATP-dependent Clp protease ATP-binding subunit ClpB
wte_bin034	wte_bin034|NODE_710_21	O	na	K03695	clpB; ATP-dependent Clp protease ATP-binding subunit ClpB
wte_bin012	wte_bin012|NODE_9567_1	O	na	K03695	clpB; ATP-dependent Clp protease ATP-binding subunit ClpB
wte_bin093	wte_bin093|NODE_6482_4	O	na	K03695	clpB; ATP-dependent Clp protease ATP-binding subunit ClpB
wte_bin015	wte_bin015|NODE_4324_17	O	na	K03695	clpB; ATP-dependent Clp protease ATP-binding subunit ClpB
wte_bin061	wte_bin061|NODE_948_3	O	na	K03695	clpB; ATP-dependent Clp protease ATP-binding subunit ClpB
wte_bin071	wte_bin071|NODE_4320_5	O	na	K03695	clpB; ATP-dependent Clp protease ATP-binding subunit ClpB
wte_bin056	wte_bin056|NODE_1032_48	O	na	K03695	clpB; ATP-dependent Clp protease ATP-binding subunit ClpB
wte_bin007	wte_bin007|NODE_344_64	O	na	K03695	clpB; ATP-dependent Clp protease ATP-binding subunit ClpB
wte_bin033	wte_bin033|NODE_3046_14	O	na	K03695	clpB; ATP-dependent Clp protease ATP-binding subunit ClpB
wte_bin012	wte_bin012|NODE_1495_40	O	na	K03695	clpB; ATP-dependent Clp protease ATP-binding subunit ClpB
wte_bin004	wte_bin004|NODE_4_34	O	na	K03695	clpB; ATP-dependent Clp protease ATP-binding subunit ClpB
wte_bin071	wte_bin071|NODE_9500_2	O	na	K03696	clpC; ATP-dependent Clp protease ATP-binding subunit ClpC
wte_bin049	wte_bin049|NODE_560_62	O	na	K03696	clpC; ATP-dependent Clp protease ATP-binding subunit ClpC
wte_bin023	wte_bin023|NODE_620_41	O	na	K03696	clpC; ATP-dependent Clp protease ATP-binding subunit ClpC
wte_bin049	wte_bin049|NODE_504_28	O	na	K03696	clpC; ATP-dependent Clp protease ATP-binding subunit ClpC
wte_bin054	wte_bin054|NODE_14388_2	O	na	K03696	clpC; ATP-dependent Clp protease ATP-binding subunit ClpC
wte_bin007	wte_bin007|NODE_154_83	O	na	K03696	clpC; ATP-dependent Clp protease ATP-binding subunit ClpC
wte_bin074	wte_bin074|NODE_51752_3	O	na	K03696	clpC; ATP-dependent Clp protease ATP-binding subunit ClpC
wte_bin047	wte_bin047|NODE_762_19	O	na	K03696	clpC; ATP-dependent Clp protease ATP-binding subunit ClpC
wte_bin063	wte_bin063|NODE_2014_16	O	na	K03696	clpC; ATP-dependent Clp protease ATP-binding subunit ClpC
wte_bin020	wte_bin020|NODE_2886_5	O	na	K03696	clpC; ATP-dependent Clp protease ATP-binding subunit ClpC
wte_bin093	wte_bin093|NODE_23945_5	O	na	K03696	clpC; ATP-dependent Clp protease ATP-binding subunit ClpC
wte_bin063	wte_bin063|NODE_7605_7	O	na	K03696	clpC; ATP-dependent Clp protease ATP-binding subunit ClpC
wte_bin061	wte_bin061|NODE_90_53	O	na	K03696	clpC; ATP-dependent Clp protease ATP-binding subunit ClpC
wte_bin069	wte_bin069|NODE_2568_25	O	na	K03696	clpC; ATP-dependent Clp protease ATP-binding subunit ClpC
wte_bin077	wte_bin077|NODE_8969_3	O	na	K03696	clpC; ATP-dependent Clp protease ATP-binding subunit ClpC
wte_bin027	wte_bin027|NODE_264_14	O	na	K03696	clpC; ATP-dependent Clp protease ATP-binding subunit ClpC
wte_bin008	wte_bin008|NODE_445_23	O	na	K03696	clpC; ATP-dependent Clp protease ATP-binding subunit ClpC
wte_bin020	wte_bin020|NODE_1036_3	O	na	K03696	clpC; ATP-dependent Clp protease ATP-binding subunit ClpC
wte_bin059	wte_bin059|NODE_41223_2	O	na	K01358	clpP, CLPP; ATP-dependent Clp protease, protease subunit [EC:3.4.21.92]
wte_bin012	wte_bin012|NODE_436_80	OU	na	K01358	clpP, CLPP; ATP-dependent Clp protease, protease subunit [EC:3.4.21.92]
wte_bin061	wte_bin061|NODE_3197_4	OU	na	K01358	clpP, CLPP; ATP-dependent Clp protease, protease subunit [EC:3.4.21.92]
wte_bin071	wte_bin071|NODE_11223_5	O	na	K01358	clpP, CLPP; ATP-dependent Clp protease, protease subunit [EC:3.4.21.92]
wte_bin055	wte_bin055|NODE_9957_4	O	na	K01358	clpP, CLPP; ATP-dependent Clp protease, protease subunit [EC:3.4.21.92]
wte_bin106	wte_bin106|NODE_282_23	OU	na	K01358	clpP, CLPP; ATP-dependent Clp protease, protease subunit [EC:3.4.21.92]
wte_bin024	wte_bin024|NODE_412_74	O	na	K01358	clpP, CLPP; ATP-dependent Clp protease, protease subunit [EC:3.4.21.92]
wte_bin093	wte_bin093|NODE_2528_21	OU	na	K01358	clpP, CLPP; ATP-dependent Clp protease, protease subunit [EC:3.4.21.92]
wte_bin065	wte_bin065|NODE_8568_9	OU	na	K01358	clpP, CLPP; ATP-dependent Clp protease, protease subunit [EC:3.4.21.92]
wte_bin054	wte_bin054|NODE_16972_4	S	na	K06891	clpS; ATP-dependent Clp protease adaptor protein ClpS
wte_bin024	wte_bin024|NODE_412_73	O	na	K03544	clpX, CLPX; ATP-dependent Clp protease ATP-binding subunit ClpX
wte_bin069	wte_bin069|NODE_619_80	O	na	K03544	clpX, CLPX; ATP-dependent Clp protease ATP-binding subunit ClpX
wte_bin071	wte_bin071|NODE_6654_1	O	na	K03544	clpX, CLPX; ATP-dependent Clp protease ATP-binding subunit ClpX
wte_bin054	wte_bin054|NODE_7323_8	O	na	K03544	clpX, CLPX; ATP-dependent Clp protease ATP-binding subunit ClpX
wte_bin106	wte_bin106|NODE_282_24	O	na	K03544	clpX, CLPX; ATP-dependent Clp protease ATP-binding subunit ClpX
wte_bin047	wte_bin047|NODE_11176_1	O	na	K03544	clpX, CLPX; ATP-dependent Clp protease ATP-binding subunit ClpX
wte_bin004	wte_bin004|NODE_174_5	O	na	K03544	clpX, CLPX; ATP-dependent Clp protease ATP-binding subunit ClpX
wte_bin012	wte_bin012|NODE_436_79	O	na	K03544	clpX, CLPX; ATP-dependent Clp protease ATP-binding subunit ClpX
wte_bin059	wte_bin059|NODE_1765_10	O	na	K03544	clpX, CLPX; ATP-dependent Clp protease ATP-binding subunit ClpX
wte_bin024	wte_bin024|NODE_330_92	O	na	K03544	clpX, CLPX; ATP-dependent Clp protease ATP-binding subunit ClpX
wte_bin007	wte_bin007|NODE_30_89	O	na	K03544	clpX, CLPX; ATP-dependent Clp protease ATP-binding subunit ClpX
wte_bin056	wte_bin056|NODE_13754_4	O	na	K03544	clpX, CLPX; ATP-dependent Clp protease ATP-binding subunit ClpX
wte_bin093	wte_bin093|NODE_2086_16	O	na	K03544	clpX, CLPX; ATP-dependent Clp protease ATP-binding subunit ClpX
wte_bin063	wte_bin063|NODE_11265_1	O	na	K03544	clpX, CLPX; ATP-dependent Clp protease ATP-binding subunit ClpX
wte_bin047	wte_bin047|NODE_407_85	O	na	K03544	clpX, CLPX; ATP-dependent Clp protease ATP-binding subunit ClpX
wte_bin006	wte_bin006|NODE_217_70	O	na	K03544	clpX, CLPX; ATP-dependent Clp protease ATP-binding subunit ClpX
wte_bin008	wte_bin008|NODE_445_24	O	na	K03544	clpX, CLPX; ATP-dependent Clp protease ATP-binding subunit ClpX
wte_bin059	wte_bin059|NODE_41223_1	O	na	K03544	clpX, CLPX; ATP-dependent Clp protease ATP-binding subunit ClpX
wte_bin093	wte_bin093|NODE_36528_2	na	na	K00945	cmk; CMP/dCMP kinase [EC:2.7.4.25]
wte_bin086	wte_bin086|NODE_1536_41	F	na	K00945	cmk; CMP/dCMP kinase [EC:2.7.4.25]
wte_bin015	wte_bin015|NODE_329_109	na	na	K15257	cmoB; tRNA (mo5U34)-methyltransferase [EC:2.1.1.-]
wte_bin006	wte_bin006|NODE_4144_2	H	na	K13038	coaBC, dfp; phosphopantothenoylcysteine decarboxylase / phosphopantothenate---cysteine ligase [EC:4.1.1.36 6.3.2.5]
wte_bin063	wte_bin063|NODE_11343_3	H	na	K13542	cobA-hemD; uroporphyrinogen III methyltransferase / synthase [EC:2.1.1.107 4.2.1.75]
wte_bin081	wte_bin081|NODE_7536_13	na	na	K02232	cobQ, cbiP; adenosylcobyric acid synthase [EC:6.3.5.10]
wte_bin081	wte_bin081|NODE_3618_5	S	na	K09882	cobS; cobaltochelatase CobS [EC:6.6.1.2]
wte_bin025	wte_bin025|NODE_195_1	H	na	K11781	cofH; 5-amino-6-(D-ribitylamino)uracil---L-tyrosine 4-hydroxyphenyl transferase [EC:2.5.1.147]
wte_bin006	wte_bin006|NODE_4144_12	F	na	K01493	comEB; dCMP deaminase [EC:3.5.4.12]
wte_bin021	wte_bin021|NODE_2269_27	E	na	K02239	comER; competence protein ComER
wte_bin020	wte_bin020|NODE_1405_27	na	na	K07391	comM; magnesium chelatase family protein
wte_bin020	wte_bin020|NODE_161_136	O	na	K07391	comM; magnesium chelatase family protein
wte_bin006	wte_bin006|NODE_31487_3	C	na	K00198	cooS, acsA; anaerobic carbon-monoxide dehydrogenase catalytic subunit [EC:1.2.7.4]
wte_bin077	wte_bin077|NODE_48103_4	P	na	K17686	copA, ctpA, ATP7; P-type Cu+ transporter [EC:7.2.2.8]
wte_bin047	wte_bin047|NODE_2400_1	P	na	K17686	copA, ctpA, ATP7; P-type Cu+ transporter [EC:7.2.2.8]
wte_bin048	wte_bin048|NODE_266_98	P	na	K17686	copA, ctpA, ATP7; P-type Cu+ transporter [EC:7.2.2.8]
wte_bin012	wte_bin012|NODE_801_63	P	na	K17686	copA, ctpA, ATP7; P-type Cu+ transporter [EC:7.2.2.8]
wte_bin025	wte_bin025|NODE_178_33	P	na	K01533	copB; P-type Cu2+ transporter [EC:7.2.2.9]
wte_bin012	wte_bin012|NODE_12028_12	H	na	K06134	COQ7; 3-demethoxyubiquinol 3-hydroxylase [EC:1.14.99.60]
wte_bin024	wte_bin024|NODE_878_39	P	na	K03284	corA; magnesium transporter
wte_bin061	wte_bin061|NODE_50225_1	C	na	K02274	coxA, ctaD; cytochrome c oxidase subunit I [EC:7.1.1.9]
wte_bin015	wte_bin015|NODE_2623_11	C	na	K02274	coxA, ctaD; cytochrome c oxidase subunit I [EC:7.1.1.9]
wte_bin106	wte_bin106|NODE_1090_4	C	na	K02274	coxA, ctaD; cytochrome c oxidase subunit I [EC:7.1.1.9]
wte_bin054	wte_bin054|NODE_2557_8	C	na	K02274	coxA, ctaD; cytochrome c oxidase subunit I [EC:7.1.1.9]
wte_bin081	wte_bin081|NODE_4993_15	J	na	K23498	COXPD7; peptide chain release factor
wte_bin020	wte_bin020|NODE_1762_26	D	na	K02282	cpaE, tadZ; pilus assembly protein CpaE
wte_bin077	wte_bin077|NODE_2548_20	U	na	K02283	cpaF, tadA; pilus assembly protein CpaF [EC:7.4.2.8]
wte_bin054	wte_bin054|NODE_6848_7	U	na	K02283	cpaF, tadA; pilus assembly protein CpaF [EC:7.4.2.8]
wte_bin010	wte_bin010|NODE_6394_10	U	na	K02283	cpaF, tadA; pilus assembly protein CpaF [EC:7.4.2.8]
wte_bin063	wte_bin063|NODE_32400_3	U	na	K02283	cpaF, tadA; pilus assembly protein CpaF [EC:7.4.2.8]
wte_bin020	wte_bin020|NODE_1762_25	U	na	K02283	cpaF, tadA; pilus assembly protein CpaF [EC:7.4.2.8]
wte_bin020	wte_bin020|NODE_102_66	U	na	K02283	cpaF, tadA; pilus assembly protein CpaF [EC:7.4.2.8]
wte_bin081	wte_bin081|NODE_2562_7	U	na	K02283	cpaF, tadA; pilus assembly protein CpaF [EC:7.4.2.8]
wte_bin059	wte_bin059|NODE_1144_27	U	na	K02283	cpaF, tadA; pilus assembly protein CpaF [EC:7.4.2.8]
wte_bin045	wte_bin045|NODE_1893_33	H	na	K00228	CPOX, hemF; coproporphyrinogen III oxidase [EC:1.3.3.3]
wte_bin071	wte_bin071|NODE_3709_19	I	na	K17865	croR; 3-hydroxybutyryl-CoA dehydratase [EC:4.2.1.55]
wte_bin026	wte_bin026|NODE_538_37	H	na	K01647	CS, gltA; citrate synthase [EC:2.3.3.1]
wte_bin063	wte_bin063|NODE_31260_3	H	na	K01647	CS, gltA; citrate synthase [EC:2.3.3.1]
wte_bin061	wte_bin061|NODE_272_94	C	na	K01647	CS, gltA; citrate synthase [EC:2.3.3.1]
wte_bin015	wte_bin015|NODE_4324_1	H	na	K01647	CS, gltA; citrate synthase [EC:2.3.3.1]
wte_bin106	wte_bin106|NODE_1221_39	C	na	K01647	CS, gltA; citrate synthase [EC:2.3.3.1]
wte_bin081	wte_bin081|NODE_8730_9	C	na	K01647	CS, gltA; citrate synthase [EC:2.3.3.1]
wte_bin063	wte_bin063|NODE_28224_5	na	na	K01647	CS, gltA; citrate synthase [EC:2.3.3.1]
wte_bin065	wte_bin065|NODE_5405_8	K	na	K03704	cspA; cold shock protein
wte_bin023	wte_bin023|NODE_89_137	K	na	K03704	cspA; cold shock protein
wte_bin106	wte_bin106|NODE_311_30	K	na	K03704	cspA; cold shock protein
wte_bin027	wte_bin027|NODE_16_271	K	na	K03704	cspA; cold shock protein
wte_bin012	wte_bin012|NODE_588_53	K	na	K03704	cspA; cold shock protein
wte_bin077	wte_bin077|NODE_5619_8	T	na	K06200	cstA; carbon starvation protein
wte_bin049	wte_bin049|NODE_173_86	T	na	K06200	cstA; carbon starvation protein
wte_bin006	wte_bin006|NODE_48_17	P	na	K12953	ctpF; cation-transporting P-type ATPase F [EC:7.2.2.-]
wte_bin077	wte_bin077|NODE_24002_3	P	na	K12953	ctpF; cation-transporting P-type ATPase F [EC:7.2.2.-]
wte_bin081	wte_bin081|NODE_15174_5	T	na	K13584	ctrA; two-component system, cell cycle response regulator CtrA
wte_bin063	wte_bin063|NODE_16257_2	P	na	K07787	cusA, silA; copper/silver efflux system protein
wte_bin015	wte_bin015|NODE_2597_32	T	na	K07644	cusS, copS, silS; two-component system, OmpR family, heavy metal sensor histidine kinase CusS [EC:2.7.13.3]
wte_bin071	wte_bin071|NODE_29194_1	C	na	K20038	cutC; choline trimethylamine-lyase [EC:4.3.99.4]
wte_bin106	wte_bin106|NODE_1221_43	C	na	K00425	cydA; cytochrome bd ubiquinol oxidase subunit I [EC:7.1.1.7]
wte_bin047	wte_bin047|NODE_346_61	C	na	K00425	cydA; cytochrome bd ubiquinol oxidase subunit I [EC:7.1.1.7]
wte_bin063	wte_bin063|NODE_10505_7	C	na	K00425	cydA; cytochrome bd ubiquinol oxidase subunit I [EC:7.1.1.7]
wte_bin063	wte_bin063|NODE_45149_4	C	na	K00426	cydB; cytochrome bd ubiquinol oxidase subunit II [EC:7.1.1.7]
wte_bin061	wte_bin061|NODE_4150_13	P	na	K01673	cynT, can; carbonic anhydrase [EC:4.2.1.1]
wte_bin026	wte_bin026|NODE_538_15	C	na	K02298	cyoB; cytochrome o ubiquinol oxidase subunit I [EC:7.1.1.3]
wte_bin071	wte_bin071|NODE_4508_9	P	na	K02045	cysA; sulfate/thiosulfate transport system ATP-binding protein [EC:7.3.2.3]
wte_bin015	wte_bin015|NODE_4641_2	P	na	K02045	cysA; sulfate/thiosulfate transport system ATP-binding protein [EC:7.3.2.3]
wte_bin026	wte_bin026|NODE_483_56	P	na	K02045	cysA; sulfate/thiosulfate transport system ATP-binding protein [EC:7.3.2.3]
wte_bin033	wte_bin033|NODE_37344_5	M	na	K13634	cysB; LysR family transcriptional regulator, cys regulon transcriptional activator
wte_bin007	wte_bin007|NODE_471_10	H	na	K00957	cysD; sulfate adenylyltransferase subunit 2 [EC:2.7.7.4]
wte_bin015	wte_bin015|NODE_189_53	EH	na	K00957	cysD; sulfate adenylyltransferase subunit 2 [EC:2.7.7.4]
wte_bin071	wte_bin071|NODE_3488_15	H	na	K00957	cysD; sulfate adenylyltransferase subunit 2 [EC:2.7.7.4]
wte_bin025	wte_bin025|NODE_19_337	E	na	K00640	cysE; serine O-acetyltransferase [EC:2.3.1.30]
wte_bin077	wte_bin077|NODE_9234_7	na	na	K00640	cysE; serine O-acetyltransferase [EC:2.3.1.30]
wte_bin033	wte_bin033|NODE_1820_29	E	na	K00640	cysE; serine O-acetyltransferase [EC:2.3.1.30]
wte_bin023	wte_bin023|NODE_79_38	E	na	K00640	cysE; serine O-acetyltransferase [EC:2.3.1.30]
wte_bin015	wte_bin015|NODE_189_50	C	na	K00381	cysI; sulfite reductase (NADPH) hemoprotein beta-component [EC:1.8.1.2]
wte_bin047	wte_bin047|NODE_5925_14	E	na	K01738	cysK; cysteine synthase [EC:2.5.1.47]
wte_bin054	wte_bin054|NODE_2194_10	E	na	K01738	cysK; cysteine synthase [EC:2.5.1.47]
wte_bin077	wte_bin077|NODE_1074_12	E	na	K01738	cysK; cysteine synthase [EC:2.5.1.47]
wte_bin071	wte_bin071|NODE_9772_8	E	na	K01738	cysK; cysteine synthase [EC:2.5.1.47]
wte_bin020	wte_bin020|NODE_15136_5	E	na	K01738	cysK; cysteine synthase [EC:2.5.1.47]
wte_bin063	wte_bin063|NODE_16860_1	E	na	K01738	cysK; cysteine synthase [EC:2.5.1.47]
wte_bin081	wte_bin081|NODE_2634_18	E	na	K01738	cysK; cysteine synthase [EC:2.5.1.47]
wte_bin033	wte_bin033|NODE_5469_5	E	na	K01738	cysK; cysteine synthase [EC:2.5.1.47]
wte_bin047	wte_bin047|NODE_2051_11	E	na	K01738	cysK; cysteine synthase [EC:2.5.1.47]
wte_bin054	wte_bin054|NODE_5201_12	E	na	K01738	cysK; cysteine synthase [EC:2.5.1.47]
wte_bin006	wte_bin006|NODE_285_18	E	na	K01738	cysK; cysteine synthase [EC:2.5.1.47]
wte_bin007	wte_bin007|NODE_1422_25	E	na	K01738	cysK; cysteine synthase [EC:2.5.1.47]
wte_bin023	wte_bin023|NODE_2_754	E	na	K01738	cysK; cysteine synthase [EC:2.5.1.47]
wte_bin063	wte_bin063|NODE_16860_2	E	na	K01738	cysK; cysteine synthase [EC:2.5.1.47]
wte_bin020	wte_bin020|NODE_2734_7	K	na	K21900	cysL; LysR family transcriptional regulator, transcriptional activator of the cysJI operon
wte_bin061	wte_bin061|NODE_621_20	P	na	K00956	cysN; sulfate adenylyltransferase subunit 1 [EC:2.7.7.4]
wte_bin003	wte_bin003|NODE_28_278	J	na	K00955	cysNC; bifunctional enzyme CysN/CysC [EC:2.7.7.4 2.7.1.25]
wte_bin007	wte_bin007|NODE_471_9	H	na	K00955	cysNC; bifunctional enzyme CysN/CysC [EC:2.7.7.4 2.7.1.25]
wte_bin006	wte_bin006|NODE_91_78	P	na	K01082	cysQ, MET22, BPNT1; 3'(2'), 5'-bisphosphate nucleotidase [EC:3.1.3.7]
wte_bin015	wte_bin015|NODE_4641_3	P	na	K02047	cysW; sulfate/thiosulfate transport system permease protein
wte_bin071	wte_bin071|NODE_4508_8	P	na	K02047	cysW; sulfate/thiosulfate transport system permease protein
wte_bin026	wte_bin026|NODE_483_55	P	na	K02047	cysW; sulfate/thiosulfate transport system permease protein
wte_bin005	wte_bin005|NODE_31005_2	P	na	K15726	czcA, cusA, cnrA; heavy metal efflux system protein
wte_bin006	wte_bin006|NODE_13239_12	na	na	K16264	czcD, zitB; cobalt-zinc-cadmium efflux system protein
wte_bin106	wte_bin106|NODE_581_2	H	na	K18672	dacA; diadenylate cyclase [EC:2.7.7.85]
wte_bin063	wte_bin063|NODE_11579_9	EM	na	K01714	dapA; 4-hydroxy-tetrahydrodipicolinate synthase [EC:4.3.3.7]
wte_bin020	wte_bin020|NODE_19701_1	E	na	K14267	dapC; N-succinyldiaminopimelate aminotransferase [EC:2.6.1.17]
wte_bin026	wte_bin026|NODE_4148_5	E	na	K00674	dapD; 2,3,4,5-tetrahydropyridine-2,6-dicarboxylate N-succinyltransferase [EC:2.3.1.117]
wte_bin081	wte_bin081|NODE_4211_20	E	na	K00674	dapD; 2,3,4,5-tetrahydropyridine-2,6-dicarboxylate N-succinyltransferase [EC:2.3.1.117]
wte_bin012	wte_bin012|NODE_1231_36	E	na	K00674	dapD; 2,3,4,5-tetrahydropyridine-2,6-dicarboxylate N-succinyltransferase [EC:2.3.1.117]
wte_bin026	wte_bin026|NODE_2248_6	E	na	K03340	dapdh; diaminopimelate dehydrogenase [EC:1.4.1.16]
wte_bin045	wte_bin045|NODE_36_181	E	na	K01778	dapF; diaminopimelate epimerase [EC:5.1.1.7]
wte_bin093	wte_bin093|NODE_2121_29	J	na	K01876	DARS2, aspS; aspartyl-tRNA synthetase [EC:6.1.1.12]
wte_bin059	wte_bin059|NODE_4342_15	J	na	K01876	DARS2, aspS; aspartyl-tRNA synthetase [EC:6.1.1.12]
wte_bin004	wte_bin004|NODE_877_20	J	na	K01876	DARS2, aspS; aspartyl-tRNA synthetase [EC:6.1.1.12]
wte_bin071	wte_bin071|NODE_2053_11	J	na	K01876	DARS2, aspS; aspartyl-tRNA synthetase [EC:6.1.1.12]
wte_bin047	wte_bin047|NODE_2594_3	J	na	K01876	DARS2, aspS; aspartyl-tRNA synthetase [EC:6.1.1.12]
wte_bin007	wte_bin007|NODE_30_2	J	na	K01876	DARS2, aspS; aspartyl-tRNA synthetase [EC:6.1.1.12]
wte_bin061	wte_bin061|NODE_3423_9	J	na	K01876	DARS2, aspS; aspartyl-tRNA synthetase [EC:6.1.1.12]
wte_bin015	wte_bin015|NODE_4603_12	J	na	K01876	DARS2, aspS; aspartyl-tRNA synthetase [EC:6.1.1.12]
wte_bin057	wte_bin057|NODE_7876_9	J	na	K01876	DARS2, aspS; aspartyl-tRNA synthetase [EC:6.1.1.12]
wte_bin054	wte_bin054|NODE_49859_2	J	na	K01876	DARS2, aspS; aspartyl-tRNA synthetase [EC:6.1.1.12]
wte_bin047	wte_bin047|NODE_5570_4	J	na	K01876	DARS2, aspS; aspartyl-tRNA synthetase [EC:6.1.1.12]
wte_bin077	wte_bin077|NODE_13265_8	J	na	K01876	DARS2, aspS; aspartyl-tRNA synthetase [EC:6.1.1.12]
wte_bin026	wte_bin026|NODE_3871_6	J	na	K01876	DARS2, aspS; aspartyl-tRNA synthetase [EC:6.1.1.12]
wte_bin026	wte_bin026|NODE_5473_17	J	na	K01876	DARS2, aspS; aspartyl-tRNA synthetase [EC:6.1.1.12]
wte_bin065	wte_bin065|NODE_179_107	J	na	K01876	DARS2, aspS; aspartyl-tRNA synthetase [EC:6.1.1.12]
wte_bin069	wte_bin069|NODE_1037_44	J	na	K01876	DARS2, aspS; aspartyl-tRNA synthetase [EC:6.1.1.12]
wte_bin020	wte_bin020|NODE_1872_10	J	na	K01876	DARS2, aspS; aspartyl-tRNA synthetase [EC:6.1.1.12]
wte_bin006	wte_bin006|NODE_17_299	J	na	K01876	DARS2, aspS; aspartyl-tRNA synthetase [EC:6.1.1.12]
wte_bin086	wte_bin086|NODE_8439_1	E	na	K00468	davB; lysine 2-monooxygenase [EC:1.13.12.2]
wte_bin015	wte_bin015|NODE_8264_9	F	na	K01494	dcd; dCTP deaminase [EC:3.5.4.13]
wte_bin026	wte_bin026|NODE_849_3	F	na	K01494	dcd; dCTP deaminase [EC:3.5.4.13]
wte_bin023	wte_bin023|NODE_2_805	F	na	K01494	dcd; dCTP deaminase [EC:3.5.4.13]
wte_bin049	wte_bin049|NODE_909_15	F	na	K01494	dcd; dCTP deaminase [EC:3.5.4.13]
wte_bin012	wte_bin012|NODE_1371_34	F	na	K01494	dcd; dCTP deaminase [EC:3.5.4.13]
wte_bin012	wte_bin012|NODE_801_13	F	na	K01494	dcd; dCTP deaminase [EC:3.5.4.13]
wte_bin106	wte_bin106|NODE_1289_17	F	na	K01494	dcd; dCTP deaminase [EC:3.5.4.13]
wte_bin005	wte_bin005|NODE_858_60	F	na	K01494	dcd; dCTP deaminase [EC:3.5.4.13]
wte_bin047	wte_bin047|NODE_4807_5	G	na	K11690	dctM; C4-dicarboxylate transporter, DctM subunit
wte_bin093	wte_bin093|NODE_9120_11	E	na	K05396	dcyD; D-cysteine desulfhydrase [EC:4.4.1.15]
wte_bin056	wte_bin056|NODE_2422_1	F	na	K01921	ddl; D-alanine-D-alanine ligase [EC:6.3.2.4]
wte_bin023	wte_bin023|NODE_1851_7	P	na	K02031	ddpD; peptide/nickel transport system ATP-binding protein
wte_bin047	wte_bin047|NODE_170_39	P	na	K02031	ddpD; peptide/nickel transport system ATP-binding protein
wte_bin049	wte_bin049|NODE_131_12	P	na	K02031	ddpD; peptide/nickel transport system ATP-binding protein
wte_bin063	wte_bin063|NODE_13105_4	E	na	K02031	ddpD; peptide/nickel transport system ATP-binding protein
wte_bin063	wte_bin063|NODE_5104_10	P	na	K02031	ddpD; peptide/nickel transport system ATP-binding protein
wte_bin006	wte_bin006|NODE_730_16	P	na	K02031	ddpD; peptide/nickel transport system ATP-binding protein
wte_bin047	wte_bin047|NODE_1980_35	P	na	K02031	ddpD; peptide/nickel transport system ATP-binding protein
wte_bin093	wte_bin093|NODE_32183_3	P	na	K02031	ddpD; peptide/nickel transport system ATP-binding protein
wte_bin006	wte_bin006|NODE_9_7	P	na	K02031	ddpD; peptide/nickel transport system ATP-binding protein
wte_bin020	wte_bin020|NODE_433_38	P	na	K02031	ddpD; peptide/nickel transport system ATP-binding protein
wte_bin063	wte_bin063|NODE_3076_2	EP	na	K02031	ddpD; peptide/nickel transport system ATP-binding protein
wte_bin006	wte_bin006|NODE_15836_3	P	na	K02031	ddpD; peptide/nickel transport system ATP-binding protein
wte_bin057	wte_bin057|NODE_4748_15	P	na	K02031	ddpD; peptide/nickel transport system ATP-binding protein
wte_bin045	wte_bin045|NODE_155_35	P	na	K02031	ddpD; peptide/nickel transport system ATP-binding protein
wte_bin023	wte_bin023|NODE_432_30	E	na	K02031	ddpD; peptide/nickel transport system ATP-binding protein
wte_bin056	wte_bin056|NODE_1787_29	P	na	K02031	ddpD; peptide/nickel transport system ATP-binding protein
wte_bin071	wte_bin071|NODE_8780_9	P	na	K02031	ddpD; peptide/nickel transport system ATP-binding protein
wte_bin033	wte_bin033|NODE_2976_2	P	na	K02031	ddpD; peptide/nickel transport system ATP-binding protein
wte_bin049	wte_bin049|NODE_131_13	P	na	K02032	ddpF; peptide/nickel transport system ATP-binding protein
wte_bin047	wte_bin047|NODE_170_40	P	na	K02032	ddpF; peptide/nickel transport system ATP-binding protein
wte_bin063	wte_bin063|NODE_26003_7	P	na	K02032	ddpF; peptide/nickel transport system ATP-binding protein
wte_bin047	wte_bin047|NODE_637_17	P	na	K02032	ddpF; peptide/nickel transport system ATP-binding protein
wte_bin020	wte_bin020|NODE_433_37	P	na	K02032	ddpF; peptide/nickel transport system ATP-binding protein
wte_bin006	wte_bin006|NODE_285_65	P	na	K02032	ddpF; peptide/nickel transport system ATP-binding protein
wte_bin049	wte_bin049|NODE_131_10	P	na	K02032	ddpF; peptide/nickel transport system ATP-binding protein
wte_bin006	wte_bin006|NODE_9_8	P	na	K02032	ddpF; peptide/nickel transport system ATP-binding protein
wte_bin047	wte_bin047|NODE_9946_8	P	na	K02032	ddpF; peptide/nickel transport system ATP-binding protein
wte_bin045	wte_bin045|NODE_155_36	E	na	K02032	ddpF; peptide/nickel transport system ATP-binding protein
wte_bin063	wte_bin063|NODE_13105_6	E	na	K02032	ddpF; peptide/nickel transport system ATP-binding protein
wte_bin006	wte_bin006|NODE_730_15	P	na	K02032	ddpF; peptide/nickel transport system ATP-binding protein
wte_bin063	wte_bin063|NODE_11562_6	P	na	K02032	ddpF; peptide/nickel transport system ATP-binding protein
wte_bin015	wte_bin015|NODE_4141_15	P	na	K02032	ddpF; peptide/nickel transport system ATP-binding protein
wte_bin048	wte_bin048|NODE_4035_4	L	na	K05592	deaD, cshA; ATP-dependent RNA helicase DeaD [EC:3.6.4.13]
wte_bin045	wte_bin045|NODE_7565_3	L	na	K05592	deaD, cshA; ATP-dependent RNA helicase DeaD [EC:3.6.4.13]
wte_bin003	wte_bin003|NODE_1_1168	L	na	K05592	deaD, cshA; ATP-dependent RNA helicase DeaD [EC:3.6.4.13]
wte_bin057	wte_bin057|NODE_604_76	L	na	K05592	deaD, cshA; ATP-dependent RNA helicase DeaD [EC:3.6.4.13]
wte_bin006	wte_bin006|NODE_33_266	O	na	K04771	degP, htrA; serine protease Do [EC:3.4.21.107]
wte_bin054	wte_bin054|NODE_8896_2	O	na	K04771	degP, htrA; serine protease Do [EC:3.4.21.107]
wte_bin054	wte_bin054|NODE_46911_1	O	na	K04771	degP, htrA; serine protease Do [EC:3.4.21.107]
wte_bin026	wte_bin026|NODE_4137_11	O	na	K04772	degQ, hhoA; serine protease DegQ [EC:3.4.21.-]
wte_bin069	wte_bin069|NODE_3802_16	C	na	K05919	dfx; superoxide reductase [EC:1.15.1.2]
wte_bin034	wte_bin034|NODE_221_135	M	na	K01684	dgoD; galactonate dehydratase [EC:4.2.1.6]
wte_bin063	wte_bin063|NODE_14412_2	G	na	K05878	dhaK; phosphoenolpyruvate---glycerone phosphotransferase subunit DhaK [EC:2.7.1.121]
wte_bin045	wte_bin045|NODE_3226_9	H	na	K00809	DHPS, dys; deoxyhypusine synthase [EC:2.5.1.46]
wte_bin093	wte_bin093|NODE_38861_3	O	na	K00809	DHPS, dys; deoxyhypusine synthase [EC:2.5.1.46]
wte_bin054	wte_bin054|NODE_3705_17	O	na	K00809	DHPS, dys; deoxyhypusine synthase [EC:2.5.1.46]
wte_bin081	wte_bin081|NODE_2983_21	L	na	K02346	dinB; DNA polymerase IV [EC:2.7.7.7]
wte_bin054	wte_bin054|NODE_1459_26	C	na	K00382	DLD, lpd, pdhD; dihydrolipoamide dehydrogenase [EC:1.8.1.4]
wte_bin061	wte_bin061|NODE_90_139	C	na	K00382	DLD, lpd, pdhD; dihydrolipoamide dehydrogenase [EC:1.8.1.4]
wte_bin026	wte_bin026|NODE_2771_7	C	na	K00382	DLD, lpd, pdhD; dihydrolipoamide dehydrogenase [EC:1.8.1.4]
wte_bin015	wte_bin015|NODE_189_10	C	na	K00658	DLST, sucB; 2-oxoglutarate dehydrogenase E2 component (dihydrolipoamide succinyltransferase) [EC:2.3.1.61]
wte_bin061	wte_bin061|NODE_2243_15	C	na	K00658	DLST, sucB; 2-oxoglutarate dehydrogenase E2 component (dihydrolipoamide succinyltransferase) [EC:2.3.1.61]
wte_bin081	wte_bin081|NODE_5287_2	C	na	K00658	DLST, sucB; 2-oxoglutarate dehydrogenase E2 component (dihydrolipoamide succinyltransferase) [EC:2.3.1.61]
wte_bin061	wte_bin061|NODE_28749_3	IQ	na	K20034	dmdB; 3-(methylthio)propionyl---CoA ligase [EC:6.2.1.44]
wte_bin047	wte_bin047|NODE_11176_7	C	na	K20035	dmdC; 3-(methylthio)propanoyl-CoA dehydrogenase [EC:1.3.8.-]
wte_bin015	wte_bin015|NODE_3514_16	L	na	K02313	dnaA; chromosomal replication initiator protein
wte_bin106	wte_bin106|NODE_2159_5	L	na	K02313	dnaA; chromosomal replication initiator protein
wte_bin034	wte_bin034|NODE_56_204	L	na	K02314	dnaB; replicative DNA helicase [EC:3.6.4.12]
wte_bin047	wte_bin047|NODE_747_6	L	na	K02314	dnaB; replicative DNA helicase [EC:3.6.4.12]
wte_bin059	wte_bin059|NODE_8817_9	L	na	K02315	dnaC; DNA replication protein DnaC
wte_bin086	wte_bin086|NODE_3168_3	L	na	K02337	dnaE; DNA polymerase III subunit alpha [EC:2.7.7.7]
wte_bin106	wte_bin106|NODE_576_17	L	na	K02337	dnaE; DNA polymerase III subunit alpha [EC:2.7.7.7]
wte_bin071	wte_bin071|NODE_1290_16	L	na	K14162	dnaE2; error-prone DNA polymerase [EC:2.7.7.7]
wte_bin026	wte_bin026|NODE_4726_21	L	na	K14162	dnaE2; error-prone DNA polymerase [EC:2.7.7.7]
wte_bin025	wte_bin025|NODE_19_44	L	na	K02316	dnaG; DNA primase [EC:2.7.7.101]
wte_bin033	wte_bin033|NODE_4517_19	O	na	K03686	dnaJ; molecular chaperone DnaJ
wte_bin047	wte_bin047|NODE_23292_2	O	na	K03686	dnaJ; molecular chaperone DnaJ
wte_bin069	wte_bin069|NODE_639_77	O	na	K04043	dnaK, HSPA9; molecular chaperone DnaK
wte_bin077	wte_bin077|NODE_4737_1	O	na	K04043	dnaK, HSPA9; molecular chaperone DnaK
wte_bin049	wte_bin049|NODE_55_109	O	na	K04043	dnaK, HSPA9; molecular chaperone DnaK
wte_bin003	wte_bin003|NODE_3_375	O	na	K04043	dnaK, HSPA9; molecular chaperone DnaK
wte_bin063	wte_bin063|NODE_1870_27	O	na	K04043	dnaK, HSPA9; molecular chaperone DnaK
wte_bin054	wte_bin054|NODE_22386_1	O	na	K04043	dnaK, HSPA9; molecular chaperone DnaK
wte_bin020	wte_bin020|NODE_775_8	O	na	K04043	dnaK, HSPA9; molecular chaperone DnaK
wte_bin047	wte_bin047|NODE_23292_3	O	na	K04043	dnaK, HSPA9; molecular chaperone DnaK
wte_bin023	wte_bin023|NODE_129_58	O	na	K04043	dnaK, HSPA9; molecular chaperone DnaK
wte_bin059	wte_bin059|NODE_497_55	O	na	K04043	dnaK, HSPA9; molecular chaperone DnaK
wte_bin024	wte_bin024|NODE_3712_7	O	na	K04043	dnaK, HSPA9; molecular chaperone DnaK
wte_bin015	wte_bin015|NODE_532_1	O	na	K04043	dnaK, HSPA9; molecular chaperone DnaK
wte_bin004	wte_bin004|NODE_877_29	O	na	K04043	dnaK, HSPA9; molecular chaperone DnaK
wte_bin015	wte_bin015|NODE_23930_1	O	na	K04043	dnaK, HSPA9; molecular chaperone DnaK
wte_bin081	wte_bin081|NODE_16033_1	O	na	K04043	dnaK, HSPA9; molecular chaperone DnaK
wte_bin045	wte_bin045|NODE_88_150	O	na	K04043	dnaK, HSPA9; molecular chaperone DnaK
wte_bin012	wte_bin012|NODE_934_37	O	na	K04043	dnaK, HSPA9; molecular chaperone DnaK
wte_bin106	wte_bin106|NODE_1853_18	O	na	K04043	dnaK, HSPA9; molecular chaperone DnaK
wte_bin047	wte_bin047|NODE_346_53	O	na	K04043	dnaK, HSPA9; molecular chaperone DnaK
wte_bin081	wte_bin081|NODE_1897_2	O	na	K04043	dnaK, HSPA9; molecular chaperone DnaK
wte_bin054	wte_bin054|NODE_11819_10	O	na	K04043	dnaK, HSPA9; molecular chaperone DnaK
wte_bin026	wte_bin026|NODE_1818_23	O	na	K04043	dnaK, HSPA9; molecular chaperone DnaK
wte_bin021	wte_bin021|NODE_190_101	O	na	K04043	dnaK, HSPA9; molecular chaperone DnaK
wte_bin071	wte_bin071|NODE_4320_4	O	na	K04043	dnaK, HSPA9; molecular chaperone DnaK
wte_bin006	wte_bin006|NODE_383_58	O	na	K04043	dnaK, HSPA9; molecular chaperone DnaK
wte_bin093	wte_bin093|NODE_7283_10	O	na	K04043	dnaK, HSPA9; molecular chaperone DnaK
wte_bin006	wte_bin006|NODE_51_230	O	na	K04043	dnaK, HSPA9; molecular chaperone DnaK
wte_bin048	wte_bin048|NODE_325_91	O	na	K04043	dnaK, HSPA9; molecular chaperone DnaK
wte_bin065	wte_bin065|NODE_6315_2	O	na	K04043	dnaK, HSPA9; molecular chaperone DnaK
wte_bin086	wte_bin086|NODE_1695_19	O	na	K04043	dnaK, HSPA9; molecular chaperone DnaK
wte_bin008	wte_bin008|NODE_275_72	O	na	K04043	dnaK, HSPA9; molecular chaperone DnaK
wte_bin057	wte_bin057|NODE_12121_1	O	na	K04043	dnaK, HSPA9; molecular chaperone DnaK
wte_bin047	wte_bin047|NODE_2368_22	O	na	K04043	dnaK, HSPA9; molecular chaperone DnaK
wte_bin027	wte_bin027|NODE_16_91	O	na	K04043	dnaK, HSPA9; molecular chaperone DnaK
wte_bin055	wte_bin055|NODE_134_81	O	na	K04043	dnaK, HSPA9; molecular chaperone DnaK
wte_bin007	wte_bin007|NODE_76_95	O	na	K04043	dnaK, HSPA9; molecular chaperone DnaK
wte_bin034	wte_bin034|NODE_470_35	O	na	K04043	dnaK, HSPA9; molecular chaperone DnaK
wte_bin025	wte_bin025|NODE_41_123	O	na	K04043	dnaK, HSPA9; molecular chaperone DnaK
wte_bin010	wte_bin010|NODE_1627_27	O	na	K04043	dnaK, HSPA9; molecular chaperone DnaK
wte_bin063	wte_bin063|NODE_39535_7	L	na	K02338	dnaN; DNA polymerase III subunit beta [EC:2.7.7.7]
wte_bin018	wte_bin018|NODE_8122_8	L	na	K02342	dnaQ; DNA polymerase III subunit epsilon [EC:2.7.7.7]
wte_bin006	wte_bin006|NODE_2998_1	L	na	K02343	dnaX; DNA polymerase III subunit gamma/tau [EC:2.7.7.7]
wte_bin024	wte_bin024|NODE_959_24	L	na	K02343	dnaX; DNA polymerase III subunit gamma/tau [EC:2.7.7.7]
wte_bin049	wte_bin049|NODE_150_12	L	na	K02343	dnaX; DNA polymerase III subunit gamma/tau [EC:2.7.7.7]
wte_bin033	wte_bin033|NODE_2919_2	H	na	K02343	dnaX; DNA polymerase III subunit gamma/tau [EC:2.7.7.7]
wte_bin106	wte_bin106|NODE_2146_1	L	na	K02343	dnaX; DNA polymerase III subunit gamma/tau [EC:2.7.7.7]
wte_bin055	wte_bin055|NODE_31630_2	EH	na	K19170	dndC; DNA sulfur modification protein DndC
wte_bin055	wte_bin055|NODE_19725_5	D	na	K19171	dndD; DNA sulfur modification protein DndD
wte_bin055	wte_bin055|NODE_31630_1	D	na	K19171	dndD; DNA sulfur modification protein DndD
wte_bin055	wte_bin055|NODE_19725_4	S	na	K19172	dndE; DNA sulfur modification protein DndE
wte_bin049	wte_bin049|NODE_560_11	S	na	K15777	DOPA; 4,5-DOPA dioxygenase extradiol [EC:1.13.11.-]
wte_bin065	wte_bin065|NODE_424_75	S	GT2	K00721	DPM1; dolichol-phosphate mannosyltransferase [EC:2.4.1.83]
wte_bin020	wte_bin020|NODE_157_3	M	GT2	K00721	DPM1; dolichol-phosphate mannosyltransferase [EC:2.4.1.83]
wte_bin004	wte_bin004|NODE_114_10	O	na	K05521	draG; ADP-ribosyl-[dinitrogen reductase] hydrolase [EC:3.2.2.24]
wte_bin063	wte_bin063|NODE_6632_4	C	na	K11181	dsrB; dissimilatory sulfite reductase beta subunit [EC:1.8.99.5]
wte_bin063	wte_bin063|NODE_6632_2	P	na	K23077	dsrC; dissimilatory sulfite reductase related protein
wte_bin048	wte_bin048|NODE_17542_1	H	na	K05540	dusB; tRNA-dihydrouridine synthase B [EC:1.-.-.-]
wte_bin086	wte_bin086|NODE_2741_38	F	na	K01520	dut, DUT; dUTP pyrophosphatase [EC:3.6.1.23]
wte_bin006	wte_bin006|NODE_6953_16	F	na	K01520	dut, DUT; dUTP pyrophosphatase [EC:3.6.1.23]
wte_bin074	wte_bin074|NODE_4082_21	H	na	K01662	dxs; 1-deoxy-D-xylulose-5-phosphate synthase [EC:2.2.1.7]
wte_bin026	wte_bin026|NODE_1284_23	H	na	K01662	dxs; 1-deoxy-D-xylulose-5-phosphate synthase [EC:2.2.1.7]
wte_bin006	wte_bin006|NODE_86_25	C	na	K00029	E1.1.1.40, maeB; malate dehydrogenase (oxaloacetate-decarboxylating)(NADP+) [EC:1.1.1.40]
wte_bin023	wte_bin023|NODE_52_34	C	na	K00029	E1.1.1.40, maeB; malate dehydrogenase (oxaloacetate-decarboxylating)(NADP+) [EC:1.1.1.40]
wte_bin005	wte_bin005|NODE_230_130	na	na	K00029	E1.1.1.40, maeB; malate dehydrogenase (oxaloacetate-decarboxylating)(NADP+) [EC:1.1.1.40]
wte_bin059	wte_bin059|NODE_2427_22	C	na	K00029	E1.1.1.40, maeB; malate dehydrogenase (oxaloacetate-decarboxylating)(NADP+) [EC:1.1.1.40]
wte_bin007	wte_bin007|NODE_533_30	C	na	K00029	E1.1.1.40, maeB; malate dehydrogenase (oxaloacetate-decarboxylating)(NADP+) [EC:1.1.1.40]
wte_bin093	wte_bin093|NODE_18913_3	C	na	K00029	E1.1.1.40, maeB; malate dehydrogenase (oxaloacetate-decarboxylating)(NADP+) [EC:1.1.1.40]
wte_bin106	wte_bin106|NODE_2718_19	C	na	K00029	E1.1.1.40, maeB; malate dehydrogenase (oxaloacetate-decarboxylating)(NADP+) [EC:1.1.1.40]
wte_bin054	wte_bin054|NODE_6506_13	F	na	K00525	E1.17.4.1A, nrdA, nrdE; ribonucleoside-diphosphate reductase alpha chain [EC:1.17.4.1]
wte_bin093	wte_bin093|NODE_7432_1	F	na	K00525	E1.17.4.1A, nrdA, nrdE; ribonucleoside-diphosphate reductase alpha chain [EC:1.17.4.1]
wte_bin077	wte_bin077|NODE_3484_10	F	na	K00525	E1.17.4.1A, nrdA, nrdE; ribonucleoside-diphosphate reductase alpha chain [EC:1.17.4.1]
wte_bin065	wte_bin065|NODE_410_82	F	na	K00525	E1.17.4.1A, nrdA, nrdE; ribonucleoside-diphosphate reductase alpha chain [EC:1.17.4.1]
wte_bin007	wte_bin007|NODE_1465_3	F	na	K00525	E1.17.4.1A, nrdA, nrdE; ribonucleoside-diphosphate reductase alpha chain [EC:1.17.4.1]
wte_bin081	wte_bin081|NODE_2541_22	F	na	K00525	E1.17.4.1A, nrdA, nrdE; ribonucleoside-diphosphate reductase alpha chain [EC:1.17.4.1]
wte_bin106	wte_bin106|NODE_692_40	F	na	K00525	E1.17.4.1A, nrdA, nrdE; ribonucleoside-diphosphate reductase alpha chain [EC:1.17.4.1]
wte_bin081	wte_bin081|NODE_3054_2	F	na	K00525	E1.17.4.1A, nrdA, nrdE; ribonucleoside-diphosphate reductase alpha chain [EC:1.17.4.1]
wte_bin054	wte_bin054|NODE_6530_3	F	na	K00525	E1.17.4.1A, nrdA, nrdE; ribonucleoside-diphosphate reductase alpha chain [EC:1.17.4.1]
wte_bin012	wte_bin012|NODE_1495_6	F	na	K00526	E1.17.4.1B, nrdB, nrdF; ribonucleoside-diphosphate reductase beta chain [EC:1.17.4.1]
wte_bin054	wte_bin054|NODE_3367_7	C	na	K00294	E1.2.1.88; 1-pyrroline-5-carboxylate dehydrogenase [EC:1.2.1.88]
wte_bin093	wte_bin093|NODE_17285_2	C	na	K00294	E1.2.1.88; 1-pyrroline-5-carboxylate dehydrogenase [EC:1.2.1.88]
wte_bin008	wte_bin008|NODE_345_2	C	na	K00294	E1.2.1.88; 1-pyrroline-5-carboxylate dehydrogenase [EC:1.2.1.88]
wte_bin007	wte_bin007|NODE_154_60	C	na	K00294	E1.2.1.88; 1-pyrroline-5-carboxylate dehydrogenase [EC:1.2.1.88]
wte_bin024	wte_bin024|NODE_5042_2	C	na	K00294	E1.2.1.88; 1-pyrroline-5-carboxylate dehydrogenase [EC:1.2.1.88]
wte_bin093	wte_bin093|NODE_21307_1	E	na	K00262	E1.4.1.4, gdhA; glutamate dehydrogenase (NADP+) [EC:1.4.1.4]
wte_bin045	wte_bin045|NODE_125_169	E	na	K00262	E1.4.1.4, gdhA; glutamate dehydrogenase (NADP+) [EC:1.4.1.4]
wte_bin065	wte_bin065|NODE_179_110	E	na	K00262	E1.4.1.4, gdhA; glutamate dehydrogenase (NADP+) [EC:1.4.1.4]
wte_bin007	wte_bin007|NODE_30_276	E	na	K00262	E1.4.1.4, gdhA; glutamate dehydrogenase (NADP+) [EC:1.4.1.4]
wte_bin057	wte_bin057|NODE_2644_19	E	na	K00262	E1.4.1.4, gdhA; glutamate dehydrogenase (NADP+) [EC:1.4.1.4]
wte_bin054	wte_bin054|NODE_1969_10	E	na	K00262	E1.4.1.4, gdhA; glutamate dehydrogenase (NADP+) [EC:1.4.1.4]
wte_bin069	wte_bin069|NODE_1914_11	C	na	K00262	E1.4.1.4, gdhA; glutamate dehydrogenase (NADP+) [EC:1.4.1.4]
wte_bin024	wte_bin024|NODE_62_171	E	na	K00262	E1.4.1.4, gdhA; glutamate dehydrogenase (NADP+) [EC:1.4.1.4]
wte_bin004	wte_bin004|NODE_4_328	E	na	K00262	E1.4.1.4, gdhA; glutamate dehydrogenase (NADP+) [EC:1.4.1.4]
wte_bin071	wte_bin071|NODE_4491_8	E	na	K00262	E1.4.1.4, gdhA; glutamate dehydrogenase (NADP+) [EC:1.4.1.4]
wte_bin034	wte_bin034|NODE_60_28	E	na	K00262	E1.4.1.4, gdhA; glutamate dehydrogenase (NADP+) [EC:1.4.1.4]
wte_bin015	wte_bin015|NODE_1639_28	E	na	K00262	E1.4.1.4, gdhA; glutamate dehydrogenase (NADP+) [EC:1.4.1.4]
wte_bin093	wte_bin093|NODE_10685_5	E	na	K00262	E1.4.1.4, gdhA; glutamate dehydrogenase (NADP+) [EC:1.4.1.4]
wte_bin065	wte_bin065|NODE_179_112	E	na	K00262	E1.4.1.4, gdhA; glutamate dehydrogenase (NADP+) [EC:1.4.1.4]
wte_bin034	wte_bin034|NODE_60_23	E	na	K00262	E1.4.1.4, gdhA; glutamate dehydrogenase (NADP+) [EC:1.4.1.4]
wte_bin026	wte_bin026|NODE_2220_29	E	na	K00262	E1.4.1.4, gdhA; glutamate dehydrogenase (NADP+) [EC:1.4.1.4]
wte_bin027	wte_bin027|NODE_727_1	C	na	K00262	E1.4.1.4, gdhA; glutamate dehydrogenase (NADP+) [EC:1.4.1.4]
wte_bin006	wte_bin006|NODE_17_284	E	na	K00262	E1.4.1.4, gdhA; glutamate dehydrogenase (NADP+) [EC:1.4.1.4]
wte_bin004	wte_bin004|NODE_259_117	O	na	K00573	E2.1.1.77, pcm; protein-L-isoaspartate(D-aspartate) O-methyltransferase [EC:2.1.1.77]
wte_bin071	wte_bin071|NODE_3411_1	G	na	K00615	E2.2.1.1, tktA, tktB; transketolase [EC:2.2.1.1]
wte_bin015	wte_bin015|NODE_3626_3	G	na	K00615	E2.2.1.1, tktA, tktB; transketolase [EC:2.2.1.1]
wte_bin057	wte_bin057|NODE_18854_1	G	na	K00615	E2.2.1.1, tktA, tktB; transketolase [EC:2.2.1.1]
wte_bin021	wte_bin021|NODE_1015_46	E	na	K01652	E2.2.1.6L, ilvB, ilvG, ilvI; acetolactate synthase I/II/III large subunit [EC:2.2.1.6]
wte_bin071	wte_bin071|NODE_19870_4	H	na	K01652	E2.2.1.6L, ilvB, ilvG, ilvI; acetolactate synthase I/II/III large subunit [EC:2.2.1.6]
wte_bin077	wte_bin077|NODE_9249_6	E	na	K01652	E2.2.1.6L, ilvB, ilvG, ilvI; acetolactate synthase I/II/III large subunit [EC:2.2.1.6]
wte_bin047	wte_bin047|NODE_4390_11	EH	na	K01652	E2.2.1.6L, ilvB, ilvG, ilvI; acetolactate synthase I/II/III large subunit [EC:2.2.1.6]
wte_bin048	wte_bin048|NODE_141_142	E	na	K01652	E2.2.1.6L, ilvB, ilvG, ilvI; acetolactate synthase I/II/III large subunit [EC:2.2.1.6]
wte_bin077	wte_bin077|NODE_9803_6	H	na	K01652	E2.2.1.6L, ilvB, ilvG, ilvI; acetolactate synthase I/II/III large subunit [EC:2.2.1.6]
wte_bin069	wte_bin069|NODE_960_1	H	na	K01652	E2.2.1.6L, ilvB, ilvG, ilvI; acetolactate synthase I/II/III large subunit [EC:2.2.1.6]
wte_bin003	wte_bin003|NODE_3_381	E	na	K01652	E2.2.1.6L, ilvB, ilvG, ilvI; acetolactate synthase I/II/III large subunit [EC:2.2.1.6]
wte_bin063	wte_bin063|NODE_12238_4	H	na	K01652	E2.2.1.6L, ilvB, ilvG, ilvI; acetolactate synthase I/II/III large subunit [EC:2.2.1.6]
wte_bin006	wte_bin006|NODE_10932_9	E	na	K01652	E2.2.1.6L, ilvB, ilvG, ilvI; acetolactate synthase I/II/III large subunit [EC:2.2.1.6]
wte_bin006	wte_bin006|NODE_33_108	H	na	K01652	E2.2.1.6L, ilvB, ilvG, ilvI; acetolactate synthase I/II/III large subunit [EC:2.2.1.6]
wte_bin003	wte_bin003|NODE_3_382	E	na	K01653	E2.2.1.6S, ilvH, ilvN; acetolactate synthase I/III small subunit [EC:2.2.1.6]
wte_bin063	wte_bin063|NODE_22730_1	E	na	K01653	E2.2.1.6S, ilvH, ilvN; acetolactate synthase I/III small subunit [EC:2.2.1.6]
wte_bin015	wte_bin015|NODE_5349_10	E	na	K01653	E2.2.1.6S, ilvH, ilvN; acetolactate synthase I/III small subunit [EC:2.2.1.6]
wte_bin018	wte_bin018|NODE_206_3	E	na	K01653	E2.2.1.6S, ilvH, ilvN; acetolactate synthase I/III small subunit [EC:2.2.1.6]
wte_bin081	wte_bin081|NODE_1558_12	C	na	K00656	E2.3.1.54, pflD; formate C-acetyltransferase [EC:2.3.1.54]
wte_bin047	wte_bin047|NODE_1157_2	G	GH94	K00702	E2.4.1.20; cellobiose phosphorylase [EC:2.4.1.20]
wte_bin093	wte_bin093|NODE_51275_2	G	GH94	K00702	E2.4.1.20; cellobiose phosphorylase [EC:2.4.1.20]
wte_bin063	wte_bin063|NODE_3482_9	G	GH94	K00702	E2.4.1.20; cellobiose phosphorylase [EC:2.4.1.20]
wte_bin071	wte_bin071|NODE_6687_2	E	na	K01626	E2.5.1.54, aroF, aroG, aroH; 3-deoxy-7-phosphoheptulonate synthase [EC:2.5.1.54]
wte_bin026	wte_bin026|NODE_12917_7	E	na	K01626	E2.5.1.54, aroF, aroG, aroH; 3-deoxy-7-phosphoheptulonate synthase [EC:2.5.1.54]
wte_bin048	wte_bin048|NODE_654_66	E	na	K00826	E2.6.1.42, ilvE; branched-chain amino acid aminotransferase [EC:2.6.1.42]
wte_bin034	wte_bin034|NODE_56_201	H	na	K00954	E2.7.7.3A, coaD, kdtB; pantetheine-phosphate adenylyltransferase [EC:2.7.7.3]
wte_bin025	wte_bin025|NODE_178_161	S	na	K23975	E2.8.1.16; L-aspartate semialdehyde sulfurtransferase [EC:2.8.1.16]
wte_bin063	wte_bin063|NODE_13105_7	Q	na	K01061	E3.1.1.45; carboxymethylenebutenolidase [EC:3.1.1.45]
wte_bin012	wte_bin012|NODE_997_54	G	na	K01092	E3.1.3.25, IMPA, suhB; myo-inositol-1(or 4)-monophosphatase [EC:3.1.3.25]
wte_bin048	wte_bin048|NODE_23423_6	S	na	K07053	E3.1.3.97; 3',5'-nucleoside bisphosphate phosphatase [EC:3.1.3.97]
wte_bin054	wte_bin054|NODE_6530_5	H	na	K01251	E3.3.1.1, ahcY; adenosylhomocysteinase [EC:3.3.1.1]
wte_bin024	wte_bin024|NODE_1686_32	H	na	K01251	E3.3.1.1, ahcY; adenosylhomocysteinase [EC:3.3.1.1]
wte_bin015	wte_bin015|NODE_2060_30	H	na	K01251	E3.3.1.1, ahcY; adenosylhomocysteinase [EC:3.3.1.1]
wte_bin059	wte_bin059|NODE_597_6	H	na	K01251	E3.3.1.1, ahcY; adenosylhomocysteinase [EC:3.3.1.1]
wte_bin086	wte_bin086|NODE_3796_3	H	na	K01251	E3.3.1.1, ahcY; adenosylhomocysteinase [EC:3.3.1.1]
wte_bin024	wte_bin024|NODE_106_156	F	na	K01251	E3.3.1.1, ahcY; adenosylhomocysteinase [EC:3.3.1.1]
wte_bin106	wte_bin106|NODE_2718_1	H	na	K01251	E3.3.1.1, ahcY; adenosylhomocysteinase [EC:3.3.1.1]
wte_bin004	wte_bin004|NODE_114_51	H	na	K01251	E3.3.1.1, ahcY; adenosylhomocysteinase [EC:3.3.1.1]
wte_bin012	wte_bin012|NODE_814_3	H	na	K01251	E3.3.1.1, ahcY; adenosylhomocysteinase [EC:3.3.1.1]
wte_bin012	wte_bin012|NODE_4237_2	H	na	K01251	E3.3.1.1, ahcY; adenosylhomocysteinase [EC:3.3.1.1]
wte_bin059	wte_bin059|NODE_185_156	H	na	K01251	E3.3.1.1, ahcY; adenosylhomocysteinase [EC:3.3.1.1]
wte_bin061	wte_bin061|NODE_3197_18	H	na	K01251	E3.3.1.1, ahcY; adenosylhomocysteinase [EC:3.3.1.1]
wte_bin071	wte_bin071|NODE_6045_8	H	na	K01251	E3.3.1.1, ahcY; adenosylhomocysteinase [EC:3.3.1.1]
wte_bin047	wte_bin047|NODE_1841_29	H	na	K01251	E3.3.1.1, ahcY; adenosylhomocysteinase [EC:3.3.1.1]
wte_bin081	wte_bin081|NODE_6625_1	H	na	K01251	E3.3.1.1, ahcY; adenosylhomocysteinase [EC:3.3.1.1]
wte_bin077	wte_bin077|NODE_1177_21	H	na	K01251	E3.3.1.1, ahcY; adenosylhomocysteinase [EC:3.3.1.1]
wte_bin020	wte_bin020|NODE_257_29	H	na	K01251	E3.3.1.1, ahcY; adenosylhomocysteinase [EC:3.3.1.1]
wte_bin006	wte_bin006|NODE_261_38	H	na	K01251	E3.3.1.1, ahcY; adenosylhomocysteinase [EC:3.3.1.1]
wte_bin071	wte_bin071|NODE_10396_8	H	na	K01251	E3.3.1.1, ahcY; adenosylhomocysteinase [EC:3.3.1.1]
wte_bin045	wte_bin045|NODE_80_118	H	na	K01251	E3.3.1.1, ahcY; adenosylhomocysteinase [EC:3.3.1.1]
wte_bin065	wte_bin065|NODE_1014_36	H	na	K01251	E3.3.1.1, ahcY; adenosylhomocysteinase [EC:3.3.1.1]
wte_bin008	wte_bin008|NODE_18_249	H	na	K01251	E3.3.1.1, ahcY; adenosylhomocysteinase [EC:3.3.1.1]
wte_bin069	wte_bin069|NODE_931_1	H	na	K01251	E3.3.1.1, ahcY; adenosylhomocysteinase [EC:3.3.1.1]
wte_bin106	wte_bin106|NODE_2417_19	H	GH165	K01251	E3.3.1.1, ahcY; adenosylhomocysteinase [EC:3.3.1.1]
wte_bin047	wte_bin047|NODE_49988_2	M	na	K03797	E3.4.21.102, prc, ctpA; carboxyl-terminal processing protease [EC:3.4.21.102]
wte_bin065	wte_bin065|NODE_179_114	EJ	na	K01424	E3.5.1.1, ansA, ansB; L-asparaginase [EC:3.5.1.1]
wte_bin065	wte_bin065|NODE_508_71	J	na	K01426	E3.5.1.4, amiE; amidase [EC:3.5.1.4]
wte_bin006	wte_bin006|NODE_18834_5	S	na	K01470	E3.5.2.10; creatinine amidohydrolase [EC:3.5.2.10]
wte_bin059	wte_bin059|NODE_565_59	E	na	K01580	E4.1.1.15, gadB, gadA, GAD; glutamate decarboxylase [EC:4.1.1.15]
wte_bin054	wte_bin054|NODE_3705_16	E	na	K01581	E4.1.1.17, ODC1, speC, speF; ornithine decarboxylase [EC:4.1.1.17]
wte_bin071	wte_bin071|NODE_1793_27	H	na	K01596	E4.1.1.32, pckA, PCK; phosphoenolpyruvate carboxykinase (GTP) [EC:4.1.1.32]
wte_bin015	wte_bin015|NODE_1086_49	H	na	K01596	E4.1.1.32, pckA, PCK; phosphoenolpyruvate carboxykinase (GTP) [EC:4.1.1.32]
wte_bin026	wte_bin026|NODE_2113_21	H	na	K01596	E4.1.1.32, pckA, PCK; phosphoenolpyruvate carboxykinase (GTP) [EC:4.1.1.32]
wte_bin081	wte_bin081|NODE_3028_3	H	na	K01596	E4.1.1.32, pckA, PCK; phosphoenolpyruvate carboxykinase (GTP) [EC:4.1.1.32]
wte_bin020	wte_bin020|NODE_1574_6	H	na	K01596	E4.1.1.32, pckA, PCK; phosphoenolpyruvate carboxykinase (GTP) [EC:4.1.1.32]
wte_bin054	wte_bin054|NODE_2989_13	H	na	K01596	E4.1.1.32, pckA, PCK; phosphoenolpyruvate carboxykinase (GTP) [EC:4.1.1.32]
wte_bin047	wte_bin047|NODE_50_105	H	na	K01596	E4.1.1.32, pckA, PCK; phosphoenolpyruvate carboxykinase (GTP) [EC:4.1.1.32]
wte_bin063	wte_bin063|NODE_8088_2	C	na	K01596	E4.1.1.32, pckA, PCK; phosphoenolpyruvate carboxykinase (GTP) [EC:4.1.1.32]
wte_bin063	wte_bin063|NODE_11080_1	F	na	K01610	E4.1.1.49, pckA; phosphoenolpyruvate carboxykinase (ATP) [EC:4.1.1.49]
wte_bin015	wte_bin015|NODE_5025_19	C	na	K01637	E4.1.3.1, aceA; isocitrate lyase [EC:4.1.3.1]
wte_bin015	wte_bin015|NODE_54076_1	C	na	K01637	E4.1.3.1, aceA; isocitrate lyase [EC:4.1.3.1]
wte_bin027	wte_bin027|NODE_25234_3	EM	na	K01639	E4.1.3.3, nanA, NPL; N-acetylneuraminate lyase [EC:4.1.3.3]
wte_bin063	wte_bin063|NODE_4261_8	E	na	K01668	E4.1.99.2; tyrosine phenol-lyase [EC:4.1.99.2]
wte_bin061	wte_bin061|NODE_4292_1	E	na	K01668	E4.1.99.2; tyrosine phenol-lyase [EC:4.1.99.2]
wte_bin006	wte_bin006|NODE_293_105	C	na	K01676	E4.2.1.2A, fumA, fumB; fumarate hydratase, class I [EC:4.2.1.2]
wte_bin015	wte_bin015|NODE_13601_4	C	na	K01676	E4.2.1.2A, fumA, fumB; fumarate hydratase, class I [EC:4.2.1.2]
wte_bin026	wte_bin026|NODE_2647_8	C	na	K01676	E4.2.1.2A, fumA, fumB; fumarate hydratase, class I [EC:4.2.1.2]
wte_bin048	wte_bin048|NODE_1837_4	C	na	K01679	E4.2.1.2B, fumC, FH; fumarate hydratase, class II [EC:4.2.1.2]
wte_bin071	wte_bin071|NODE_18879_3	C	na	K01679	E4.2.1.2B, fumC, FH; fumarate hydratase, class II [EC:4.2.1.2]
wte_bin015	wte_bin015|NODE_13601_5	C	na	K01679	E4.2.1.2B, fumC, FH; fumarate hydratase, class II [EC:4.2.1.2]
wte_bin006	wte_bin006|NODE_679_24	C	na	K01679	E4.2.1.2B, fumC, FH; fumarate hydratase, class II [EC:4.2.1.2]
wte_bin020	wte_bin020|NODE_1324_9	C	na	K01679	E4.2.1.2B, fumC, FH; fumarate hydratase, class II [EC:4.2.1.2]
wte_bin026	wte_bin026|NODE_4521_15	C	na	K01679	E4.2.1.2B, fumC, FH; fumarate hydratase, class II [EC:4.2.1.2]
wte_bin033	wte_bin033|NODE_4421_13	C	na	K01679	E4.2.1.2B, fumC, FH; fumarate hydratase, class II [EC:4.2.1.2]
wte_bin081	wte_bin081|NODE_2600_15	C	na	K01679	E4.2.1.2B, fumC, FH; fumarate hydratase, class II [EC:4.2.1.2]
wte_bin026	wte_bin026|NODE_2647_6	C	na	K01679	E4.2.1.2B, fumC, FH; fumarate hydratase, class II [EC:4.2.1.2]
wte_bin061	wte_bin061|NODE_465_41	C	na	K01679	E4.2.1.2B, fumC, FH; fumarate hydratase, class II [EC:4.2.1.2]
wte_bin026	wte_bin026|NODE_786_36	E	na	K01752	E4.3.1.17, sdaA, sdaB, tdcG; L-serine dehydratase [EC:4.3.1.17]
wte_bin015	wte_bin015|NODE_4141_5	E	na	K01754	E4.3.1.19, ilvA, tdcB; threonine dehydratase [EC:4.3.1.19]
wte_bin049	wte_bin049|NODE_352_58	I	na	K01848	E5.4.99.2A, mcmA1; methylmalonyl-CoA mutase, N-terminal domain [EC:5.4.99.2]
wte_bin036	wte_bin036|NODE_153_131	I	na	K01848	E5.4.99.2A, mcmA1; methylmalonyl-CoA mutase, N-terminal domain [EC:5.4.99.2]
wte_bin020	wte_bin020|NODE_2055_19	I	na	K01848	E5.4.99.2A, mcmA1; methylmalonyl-CoA mutase, N-terminal domain [EC:5.4.99.2]
wte_bin069	wte_bin069|NODE_619_17	I	na	K01848	E5.4.99.2A, mcmA1; methylmalonyl-CoA mutase, N-terminal domain [EC:5.4.99.2]
wte_bin007	wte_bin007|NODE_846_18	I	na	K01848	E5.4.99.2A, mcmA1; methylmalonyl-CoA mutase, N-terminal domain [EC:5.4.99.2]
wte_bin024	wte_bin024|NODE_1479_23	I	na	K01848	E5.4.99.2A, mcmA1; methylmalonyl-CoA mutase, N-terminal domain [EC:5.4.99.2]
wte_bin047	wte_bin047|NODE_346_41	I	na	K01848	E5.4.99.2A, mcmA1; methylmalonyl-CoA mutase, N-terminal domain [EC:5.4.99.2]
wte_bin063	wte_bin063|NODE_4742_1	I	na	K01848	E5.4.99.2A, mcmA1; methylmalonyl-CoA mutase, N-terminal domain [EC:5.4.99.2]
wte_bin023	wte_bin023|NODE_79_211	I	na	K01849	E5.4.99.2B, mcmA2; methylmalonyl-CoA mutase, C-terminal domain [EC:5.4.99.2]
wte_bin020	wte_bin020|NODE_3492_9	I	na	K01849	E5.4.99.2B, mcmA2; methylmalonyl-CoA mutase, C-terminal domain [EC:5.4.99.2]
wte_bin007	wte_bin007|NODE_846_19	I	na	K01849	E5.4.99.2B, mcmA2; methylmalonyl-CoA mutase, C-terminal domain [EC:5.4.99.2]
wte_bin026	wte_bin026|NODE_6527_8	I	na	K01968	E6.4.1.4A; 3-methylcrotonyl-CoA carboxylase alpha subunit [EC:6.4.1.4]
wte_bin007	wte_bin007|NODE_49_126	I	na	K01968	E6.4.1.4A; 3-methylcrotonyl-CoA carboxylase alpha subunit [EC:6.4.1.4]
wte_bin015	wte_bin015|NODE_4713_2	I	na	K01968	E6.4.1.4A; 3-methylcrotonyl-CoA carboxylase alpha subunit [EC:6.4.1.4]
wte_bin106	wte_bin106|NODE_2258_25	I	na	K01969	E6.4.1.4B; 3-methylcrotonyl-CoA carboxylase beta subunit [EC:6.4.1.4]
wte_bin007	wte_bin007|NODE_49_124	I	na	K01969	E6.4.1.4B; 3-methylcrotonyl-CoA carboxylase beta subunit [EC:6.4.1.4]
wte_bin015	wte_bin015|NODE_4713_7	I	na	K01969	E6.4.1.4B; 3-methylcrotonyl-CoA carboxylase beta subunit [EC:6.4.1.4]
wte_bin063	wte_bin063|NODE_21890_4	na	na	K01972	E6.5.1.2, ligA, ligB; DNA ligase (NAD+) [EC:6.5.1.2]
wte_bin061	wte_bin061|NODE_192_143	L	na	K01972	E6.5.1.2, ligA, ligB; DNA ligase (NAD+) [EC:6.5.1.2]
wte_bin047	wte_bin047|NODE_3902_7	J	na	K01885	EARS, gltX; glutamyl-tRNA synthetase [EC:6.1.1.17]
wte_bin106	wte_bin106|NODE_2146_2	S	na	K09747	ebfC; nucleoid-associated protein EbfC
wte_bin018	wte_bin018|NODE_8792_7	E	na	K01552	ecfA; energy-coupling factor transport system ATP-binding protein [EC:7.-.-.-]
wte_bin048	wte_bin048|NODE_313_53	C	na	K14088	echC; ech hydrogenase subunit C
wte_bin048	wte_bin048|NODE_1485_23	J	na	K03231	EEF1A; elongation factor 1-alpha
wte_bin025	wte_bin025|NODE_393_57	J	na	K03231	EEF1A; elongation factor 1-alpha
wte_bin018	wte_bin018|NODE_2836_14	J	na	K03231	EEF1A; elongation factor 1-alpha
wte_bin003	wte_bin003|NODE_1_305	J	na	K03231	EEF1A; elongation factor 1-alpha
wte_bin057	wte_bin057|NODE_33558_2	J	na	K03231	EEF1A; elongation factor 1-alpha
wte_bin055	wte_bin055|NODE_200_149	J	na	K03231	EEF1A; elongation factor 1-alpha
wte_bin045	wte_bin045|NODE_304_65	J	na	K03231	EEF1A; elongation factor 1-alpha
wte_bin025	wte_bin025|NODE_393_58	J	na	K03234	EEF2; elongation factor 2
wte_bin048	wte_bin048|NODE_7_401	J	na	K03234	EEF2; elongation factor 2
wte_bin074	wte_bin074|NODE_7208_1	J	na	K03234	EEF2; elongation factor 2
wte_bin086	wte_bin086|NODE_3677_20	J	na	K02356	efp; elongation factor P
wte_bin015	wte_bin015|NODE_13658_5	J	na	K02356	efp; elongation factor P
wte_bin020	wte_bin020|NODE_718_12	V	na	K18888	efrB, efrF; ATP-binding cassette, subfamily B, multidrug efflux pump
wte_bin025	wte_bin025|NODE_41_46	P	na	K14114	ehbE; energy-converting hydrogenase B subunit E
wte_bin045	wte_bin045|NODE_119_139	J	na	K03113	EIF1, SUI1; translation initiation factor 1
wte_bin018	wte_bin018|NODE_3689_36	J	na	K03113	EIF1, SUI1; translation initiation factor 1
wte_bin057	wte_bin057|NODE_1828_27	J	na	K03113	EIF1, SUI1; translation initiation factor 1
wte_bin005	wte_bin005|NODE_368_53	J	na	K03113	EIF1, SUI1; translation initiation factor 1
wte_bin006	wte_bin006|NODE_3814_4	J	na	K03237	EIF2S1; translation initiation factor 2 subunit 1
wte_bin025	wte_bin025|NODE_2385_32	J	na	K03238	EIF2S2; translation initiation factor 2 subunit 2
wte_bin025	wte_bin025|NODE_244_140	J	na	K03242	EIF2S3; translation initiation factor 2 subunit 3
wte_bin045	wte_bin045|NODE_88_184	J	na	K03242	EIF2S3; translation initiation factor 2 subunit 3
wte_bin057	wte_bin057|NODE_10883_3	J	na	K03242	EIF2S3; translation initiation factor 2 subunit 3
wte_bin021	wte_bin021|NODE_617_34	J	na	K03242	EIF2S3; translation initiation factor 2 subunit 3
wte_bin006	wte_bin006|NODE_2072_4	J	na	K03263	EIF5A; translation initiation factor 5A
wte_bin003	wte_bin003|NODE_1_52	J	na	K03263	EIF5A; translation initiation factor 5A
wte_bin047	wte_bin047|NODE_13880_3	BK	na	K07739	ELP3, KAT9; elongator complex protein 3 [EC:2.3.1.48]
wte_bin059	wte_bin059|NODE_1843_17	G	na	K01689	ENO, eno; enolase [EC:4.2.1.11]
wte_bin006	wte_bin006|NODE_1665_12	F	na	K01689	ENO, eno; enolase [EC:4.2.1.11]
wte_bin071	wte_bin071|NODE_23466_1	G	na	K01689	ENO, eno; enolase [EC:4.2.1.11]
wte_bin063	wte_bin063|NODE_13353_1	F	na	K01689	ENO, eno; enolase [EC:4.2.1.11]
wte_bin015	wte_bin015|NODE_2845_23	F	na	K01689	ENO, eno; enolase [EC:4.2.1.11]
wte_bin054	wte_bin054|NODE_20729_1	G	na	K01689	ENO, eno; enolase [EC:4.2.1.11]
wte_bin106	wte_bin106|NODE_576_60	G	na	K01689	ENO, eno; enolase [EC:4.2.1.11]
wte_bin063	wte_bin063|NODE_19143_3	F	na	K01689	ENO, eno; enolase [EC:4.2.1.11]
wte_bin026	wte_bin026|NODE_27513_4	F	na	K01689	ENO, eno; enolase [EC:4.2.1.11]
wte_bin012	wte_bin012|NODE_809_32	F	na	K01689	ENO, eno; enolase [EC:4.2.1.11]
wte_bin071	wte_bin071|NODE_26788_4	G	na	K01689	ENO, eno; enolase [EC:4.2.1.11]
wte_bin034	wte_bin034|NODE_21_76	F	na	K01689	ENO, eno; enolase [EC:4.2.1.11]
wte_bin081	wte_bin081|NODE_3676_5	G	na	K01689	ENO, eno; enolase [EC:4.2.1.11]
wte_bin069	wte_bin069|NODE_1079_31	F	na	K01689	ENO, eno; enolase [EC:4.2.1.11]
wte_bin048	wte_bin048|NODE_1815_27	G	na	K01689	ENO, eno; enolase [EC:4.2.1.11]
wte_bin034	wte_bin034|NODE_56_143	F	na	K01689	ENO, eno; enolase [EC:4.2.1.11]
wte_bin020	wte_bin020|NODE_498_58	F	na	K01689	ENO, eno; enolase [EC:4.2.1.11]
wte_bin024	wte_bin024|NODE_3935_18	G	na	K01689	ENO, eno; enolase [EC:4.2.1.11]
wte_bin056	wte_bin056|NODE_1787_17	F	na	K01689	ENO, eno; enolase [EC:4.2.1.11]
wte_bin006	wte_bin006|NODE_1829_8	L	na	K10844	ERCC2, XPD; DNA excision repair protein ERCC-2 [EC:3.6.4.12]
wte_bin010	wte_bin010|NODE_19784_3	C	na	K15724	erpA; iron-sulfur cluster insertion protein
wte_bin071	wte_bin071|NODE_3762_16	C	na	K00311	ETFDH; electron-transferring-flavoprotein dehydrogenase [EC:1.5.5.1]
wte_bin015	wte_bin015|NODE_6225_9	C	na	K00311	ETFDH; electron-transferring-flavoprotein dehydrogenase [EC:1.5.5.1]
wte_bin027	wte_bin027|NODE_3441_16	DM	na	K16692	etk-wzc; tyrosine-protein kinase Etk/Wzc [EC:2.7.10.-]
wte_bin063	wte_bin063|NODE_6026_9	L	na	K06020	ettA; energy-dependent translational throttle protein EttA
wte_bin006	wte_bin006|NODE_126_117	S	na	K06020	ettA; energy-dependent translational throttle protein EttA
wte_bin093	wte_bin093|NODE_35361_2	S	na	K06020	ettA; energy-dependent translational throttle protein EttA
wte_bin047	wte_bin047|NODE_1100_38	S	na	K06020	ettA; energy-dependent translational throttle protein EttA
wte_bin004	wte_bin004|NODE_116_60	S	na	K06020	ettA; energy-dependent translational throttle protein EttA
wte_bin007	wte_bin007|NODE_215_93	S	na	K06020	ettA; energy-dependent translational throttle protein EttA
wte_bin106	wte_bin106|NODE_411_41	S	na	K06020	ettA; energy-dependent translational throttle protein EttA
wte_bin071	wte_bin071|NODE_10386_6	S	na	K06020	ettA; energy-dependent translational throttle protein EttA
wte_bin012	wte_bin012|NODE_2469_32	S	na	K06020	ettA; energy-dependent translational throttle protein EttA
wte_bin061	wte_bin061|NODE_272_70	S	na	K06020	ettA; energy-dependent translational throttle protein EttA
wte_bin015	wte_bin015|NODE_874_20	S	na	K06020	ettA; energy-dependent translational throttle protein EttA
wte_bin059	wte_bin059|NODE_2776_1	S	na	K06020	ettA; energy-dependent translational throttle protein EttA
wte_bin012	wte_bin012|NODE_3557_1	S	na	K06020	ettA; energy-dependent translational throttle protein EttA
wte_bin033	wte_bin033|NODE_811_15	S	na	K06020	ettA; energy-dependent translational throttle protein EttA
wte_bin086	wte_bin086|NODE_1013_54	S	na	K06020	ettA; energy-dependent translational throttle protein EttA
wte_bin063	wte_bin063|NODE_2819_14	E	na	K03735	eutB; ethanolamine ammonia-lyase large subunit [EC:4.3.1.7]
wte_bin012	wte_bin012|NODE_801_70	C	na	K04021	eutE; aldehyde dehydrogenase
wte_bin023	wte_bin023|NODE_2_738	CQ	na	K04027	eutM; ethanolamine utilization protein EutM
wte_bin063	wte_bin063|NODE_2819_18	CQ	na	K04027	eutM; ethanolamine utilization protein EutM
wte_bin065	wte_bin065|NODE_935_28	U	na	K03561	exbB; biopolymer transport protein ExbB
wte_bin106	wte_bin106|NODE_677_58	IQ	na	K00647	fabB; 3-oxoacyl-[acyl-carrier-protein] synthase I [EC:2.3.1.41]
wte_bin106	wte_bin106|NODE_282_111	I	na	K00645	fabD, MCAT, MCT1; [acyl-carrier-protein] S-malonyltransferase [EC:2.3.1.39]
wte_bin006	wte_bin006|NODE_33_153	IQ	na	K09458	fabF, OXSM, CEM1; 3-oxoacyl-[acyl-carrier-protein] synthase II [EC:2.3.1.179]
wte_bin020	wte_bin020|NODE_598_5	IQ	na	K00059	fabG, OAR1; 3-oxoacyl-[acyl-carrier protein] reductase [EC:1.1.1.100]
wte_bin012	wte_bin012|NODE_2846_5	IQ	na	K00059	fabG, OAR1; 3-oxoacyl-[acyl-carrier protein] reductase [EC:1.1.1.100]
wte_bin045	wte_bin045|NODE_36_47	I	na	K00059	fabG, OAR1; 3-oxoacyl-[acyl-carrier protein] reductase [EC:1.1.1.100]
wte_bin020	wte_bin020|NODE_310_25	IQ	na	K00059	fabG, OAR1; 3-oxoacyl-[acyl-carrier protein] reductase [EC:1.1.1.100]
wte_bin012	wte_bin012|NODE_2846_20	IQ	na	K00059	fabG, OAR1; 3-oxoacyl-[acyl-carrier protein] reductase [EC:1.1.1.100]
wte_bin061	wte_bin061|NODE_21253_1	I	na	K00632	fadA, fadI; acetyl-CoA acyltransferase [EC:2.3.1.16]
wte_bin026	wte_bin026|NODE_6152_6	I	na	K00632	fadA, fadI; acetyl-CoA acyltransferase [EC:2.3.1.16]
wte_bin023	wte_bin023|NODE_129_49	J	na	K01889	FARSA, pheS; phenylalanyl-tRNA synthetase alpha chain [EC:6.1.1.20]
wte_bin086	wte_bin086|NODE_1887_36	J	na	K01890	FARSB, pheT; phenylalanyl-tRNA synthetase beta chain [EC:6.1.1.20]
wte_bin054	wte_bin054|NODE_7443_1	G	na	K01624	FBA, fbaA; fructose-bisphosphate aldolase, class II [EC:4.1.2.13]
wte_bin054	wte_bin054|NODE_26301_2	G	na	K01624	FBA, fbaA; fructose-bisphosphate aldolase, class II [EC:4.1.2.13]
wte_bin077	wte_bin077|NODE_8092_4	G	na	K01624	FBA, fbaA; fructose-bisphosphate aldolase, class II [EC:4.1.2.13]
wte_bin015	wte_bin015|NODE_3069_6	G	na	K01624	FBA, fbaA; fructose-bisphosphate aldolase, class II [EC:4.1.2.13]
wte_bin012	wte_bin012|NODE_828_9	G	na	K01624	FBA, fbaA; fructose-bisphosphate aldolase, class II [EC:4.1.2.13]
wte_bin071	wte_bin071|NODE_5125_10	G	na	K01624	FBA, fbaA; fructose-bisphosphate aldolase, class II [EC:4.1.2.13]
wte_bin007	wte_bin007|NODE_30_275	G	na	K01624	FBA, fbaA; fructose-bisphosphate aldolase, class II [EC:4.1.2.13]
wte_bin063	wte_bin063|NODE_11571_3	G	na	K11645	fbaB; fructose-bisphosphate aldolase, class I [EC:4.1.2.13]
wte_bin061	wte_bin061|NODE_205_121	G	na	K11645	fbaB; fructose-bisphosphate aldolase, class I [EC:4.1.2.13]
wte_bin059	wte_bin059|NODE_2023_14	G	na	K11645	fbaB; fructose-bisphosphate aldolase, class I [EC:4.1.2.13]
wte_bin026	wte_bin026|NODE_2248_3	G	na	K03841	FBP, fbp; fructose-1,6-bisphosphatase I [EC:3.1.3.11]
wte_bin048	wte_bin048|NODE_142_3	C	na	K22516	fdhA; formate dehydrogenase (coenzyme F420) alpha subunit [EC:1.17.98.3 1.8.98.6]
wte_bin003	wte_bin003|NODE_1_223	C	na	K22516	fdhA; formate dehydrogenase (coenzyme F420) alpha subunit [EC:1.17.98.3 1.8.98.6]
wte_bin003	wte_bin003|NODE_26_179	C	na	K22516	fdhA; formate dehydrogenase (coenzyme F420) alpha subunit [EC:1.17.98.3 1.8.98.6]
wte_bin048	wte_bin048|NODE_6850_3	C	na	K22516	fdhA; formate dehydrogenase (coenzyme F420) alpha subunit [EC:1.17.98.3 1.8.98.6]
wte_bin006	wte_bin006|NODE_2058_8	C	na	K05299	fdhA; formate dehydrogenase (NADP+) alpha subunit [EC:1.17.1.10]
wte_bin003	wte_bin003|NODE_1_224	C	na	K00125	fdhB; formate dehydrogenase (coenzyme F420) beta subunit [EC:1.17.98.3 1.8.98.6]
wte_bin003	wte_bin003|NODE_26_180	C	na	K00125	fdhB; formate dehydrogenase (coenzyme F420) beta subunit [EC:1.17.98.3 1.8.98.6]
wte_bin003	wte_bin003|NODE_3_65	C	na	K00125	fdhB; formate dehydrogenase (coenzyme F420) beta subunit [EC:1.17.98.3 1.8.98.6]
wte_bin015	wte_bin015|NODE_526_56	C	na	K15022	fdhB; formate dehydrogenase (NADP+) beta subunit [EC:1.17.1.10]
wte_bin003	wte_bin003|NODE_1_159	P	na	K21993	fdhC; formate transporter
wte_bin006	wte_bin006|NODE_2072_33	C	na	K02379	fdhD; FdhD protein
wte_bin086	wte_bin086|NODE_27003_4	C	na	K00123	fdoG, fdhF, fdwA; formate dehydrogenase major subunit [EC:1.17.1.9]
wte_bin069	wte_bin069|NODE_1481_44	C	na	K00123	fdoG, fdhF, fdwA; formate dehydrogenase major subunit [EC:1.17.1.9]
wte_bin012	wte_bin012|NODE_2662_18	C	na	K00124	fdoH, fdsB; formate dehydrogenase iron-sulfur subunit
wte_bin026	wte_bin026|NODE_9846_9	C	na	K05524	fdxA; ferredoxin
wte_bin081	wte_bin081|NODE_3618_14	C	na	K05524	fdxA; ferredoxin
wte_bin023	wte_bin023|NODE_129_159	V	na	K11693	femX, fmhB; peptidoglycan pentaglycine glycine transferase (the first glycine) [EC:2.3.2.16]
wte_bin071	wte_bin071|NODE_2991_4	F	na	K01938	fhs; formate--tetrahydrofolate ligase [EC:6.3.4.3]
wte_bin063	wte_bin063|NODE_29196_6	F	na	K01938	fhs; formate--tetrahydrofolate ligase [EC:6.3.4.3]
wte_bin057	wte_bin057|NODE_2304_13	F	na	K01938	fhs; formate--tetrahydrofolate ligase [EC:6.3.4.3]
wte_bin069	wte_bin069|NODE_993_42	F	na	K01938	fhs; formate--tetrahydrofolate ligase [EC:6.3.4.3]
wte_bin054	wte_bin054|NODE_8859_1	H	na	K01938	fhs; formate--tetrahydrofolate ligase [EC:6.3.4.3]
wte_bin020	wte_bin020|NODE_1574_16	S	na	K21495	fitA; antitoxin FitA
wte_bin086	wte_bin086|NODE_52837_4	C	na	K03521	fixA, etfB; electron transfer flavoprotein beta subunit
wte_bin054	wte_bin054|NODE_4655_3	C	na	K03521	fixA, etfB; electron transfer flavoprotein beta subunit
wte_bin015	wte_bin015|NODE_2344_5	C	na	K03521	fixA, etfB; electron transfer flavoprotein beta subunit
wte_bin026	wte_bin026|NODE_538_48	C	na	K03521	fixA, etfB; electron transfer flavoprotein beta subunit
wte_bin056	wte_bin056|NODE_536_9	C	na	K03521	fixA, etfB; electron transfer flavoprotein beta subunit
wte_bin071	wte_bin071|NODE_3078_19	C	na	K03522	fixB, etfA; electron transfer flavoprotein alpha subunit
wte_bin026	wte_bin026|NODE_3339_22	C	na	K03522	fixB, etfA; electron transfer flavoprotein alpha subunit
wte_bin054	wte_bin054|NODE_4655_2	C	na	K03522	fixB, etfA; electron transfer flavoprotein alpha subunit
wte_bin015	wte_bin015|NODE_2344_6	C	na	K03522	fixB, etfA; electron transfer flavoprotein alpha subunit
wte_bin007	wte_bin007|NODE_137_76	C	na	K03522	fixB, etfA; electron transfer flavoprotein alpha subunit
wte_bin020	wte_bin020|NODE_1574_41	M	na	K03772	fkpA; FKBP-type peptidyl-prolyl cis-trans isomerase FkpA [EC:5.2.1.8]
wte_bin006	wte_bin006|NODE_38_74	N	na	K02390	flgE; flagellar hook protein FlgE
wte_bin093	wte_bin093|NODE_33767_4	N	na	K02392	flgG; flagellar basal-body rod protein FlgG
wte_bin006	wte_bin006|NODE_127_27	T	na	K02481	flgR; two-component system, NtrC family, response regulator
wte_bin054	wte_bin054|NODE_2920_14	C	na	K02482	flgS; two-component system, NtrC family, sensor kinase [EC:2.7.13.3]
wte_bin034	wte_bin034|NODE_13_58	N	na	K02400	flhA; flagellar biosynthesis protein FlhA
wte_bin054	wte_bin054|NODE_4290_5	N	na	K02400	flhA; flagellar biosynthesis protein FlhA
wte_bin007	wte_bin007|NODE_1647_15	N	na	K02400	flhA; flagellar biosynthesis protein FlhA
wte_bin071	wte_bin071|NODE_9943_3	K	na	K02405	fliA, whiG; RNA polymerase sigma factor FliA
wte_bin007	wte_bin007|NODE_237_95	N	na	K02406	fliC, hag; flagellin
wte_bin026	wte_bin026|NODE_2705_28	N	na	K02406	fliC, hag; flagellin
wte_bin054	wte_bin054|NODE_4290_1	N	na	K02419	fliP; flagellar biosynthesis protein FliP
wte_bin071	wte_bin071|NODE_7821_9	S	na	K07192	FLOT; flotillin
wte_bin059	wte_bin059|NODE_1400_12	K	na	K10941	flrA, fleQ, flaK; sigma-54 dependent transcriptional regulator, flagellar regulatory protein
wte_bin006	wte_bin006|NODE_86_117	F	na	K01491	folD; methylenetetrahydrofolate dehydrogenase (NADP+) / methenyltetrahydrofolate cyclohydrolase [EC:1.5.1.5 3.5.4.9]
wte_bin093	wte_bin093|NODE_37115_3	F	na	K01491	folD; methylenetetrahydrofolate dehydrogenase (NADP+) / methenyltetrahydrofolate cyclohydrolase [EC:1.5.1.5 3.5.4.9]
wte_bin077	wte_bin077|NODE_9300_2	F	na	K01491	folD; methylenetetrahydrofolate dehydrogenase (NADP+) / methenyltetrahydrofolate cyclohydrolase [EC:1.5.1.5 3.5.4.9]
wte_bin024	wte_bin024|NODE_62_130	H	na	K00796	folP; dihydropteroate synthase [EC:2.5.1.15]
wte_bin047	wte_bin047|NODE_265_20	C	na	K00528	fpr; ferredoxin/flavodoxin---NADP+ reductase [EC:1.18.1.2 1.19.1.1]
wte_bin024	wte_bin024|NODE_62_169	C	na	K00528	fpr; ferredoxin/flavodoxin---NADP+ reductase [EC:1.18.1.2 1.19.1.1]
wte_bin071	wte_bin071|NODE_1594_19	CH	na	K00528	fpr; ferredoxin/flavodoxin---NADP+ reductase [EC:1.18.1.2 1.19.1.1]
wte_bin086	wte_bin086|NODE_52837_3	C	na	K00528	fpr; ferredoxin/flavodoxin---NADP+ reductase [EC:1.18.1.2 1.19.1.1]
wte_bin018	wte_bin018|NODE_26638_4	C	na	K19817	fprA; coenzyme F420H2 oxidase [EC:1.5.3.22]
wte_bin063	wte_bin063|NODE_2014_10	G	na	K10552	frcB; fructose transport system substrate-binding protein
wte_bin048	wte_bin048|NODE_7_408	C	na	K00440	frhA; coenzyme F420 hydrogenase subunit alpha [EC:1.12.98.1]
wte_bin025	wte_bin025|NODE_41_134	C	na	K00440	frhA; coenzyme F420 hydrogenase subunit alpha [EC:1.12.98.1]
wte_bin025	wte_bin025|NODE_46959_3	C	na	K00443	frhG; coenzyme F420 hydrogenase subunit gamma [EC:1.12.98.1]
wte_bin025	wte_bin025|NODE_41_132	C	na	K00443	frhG; coenzyme F420 hydrogenase subunit gamma [EC:1.12.98.1]
wte_bin015	wte_bin015|NODE_5119_8	C	na	K00121	frmA, ADH5, adhC; S-(hydroxymethyl)glutathione dehydrogenase / alcohol dehydrogenase [EC:1.1.1.284 1.1.1.1]
wte_bin026	wte_bin026|NODE_538_39	C	na	K00121	frmA, ADH5, adhC; S-(hydroxymethyl)glutathione dehydrogenase / alcohol dehydrogenase [EC:1.1.1.284 1.1.1.1]
wte_bin093	wte_bin093|NODE_12428_6	H	na	K00882	fruK; 1-phosphofructokinase [EC:2.7.1.56]
wte_bin063	wte_bin063|NODE_10501_8	EGP	na	K08223	fsr; MFS transporter, FSR family, fosmidomycin resistance protein
wte_bin077	wte_bin077|NODE_4372_15	D	na	K03590	ftsA; cell division protein FtsA
wte_bin024	wte_bin024|NODE_151_15	D	na	K09812	ftsE; cell division transport system ATP-binding protein
wte_bin007	wte_bin007|NODE_5282_9	D	na	K09812	ftsE; cell division transport system ATP-binding protein
wte_bin093	wte_bin093|NODE_5489_13	D	na	K09812	ftsE; cell division transport system ATP-binding protein
wte_bin063	wte_bin063|NODE_2350_14	O	na	K03798	ftsH, hflB; cell division protease FtsH [EC:3.4.24.-]
wte_bin077	wte_bin077|NODE_7926_7	D	na	K03798	ftsH, hflB; cell division protease FtsH [EC:3.4.24.-]
wte_bin106	wte_bin106|NODE_405_31	O	na	K03798	ftsH, hflB; cell division protease FtsH [EC:3.4.24.-]
wte_bin081	wte_bin081|NODE_3915_19	O	na	K03798	ftsH, hflB; cell division protease FtsH [EC:3.4.24.-]
wte_bin007	wte_bin007|NODE_70_23	O	na	K03798	ftsH, hflB; cell division protease FtsH [EC:3.4.24.-]
wte_bin004	wte_bin004|NODE_544_49	O	na	K03798	ftsH, hflB; cell division protease FtsH [EC:3.4.24.-]
wte_bin065	wte_bin065|NODE_6680_5	O	na	K03798	ftsH, hflB; cell division protease FtsH [EC:3.4.24.-]
wte_bin093	wte_bin093|NODE_18899_2	O	na	K03798	ftsH, hflB; cell division protease FtsH [EC:3.4.24.-]
wte_bin024	wte_bin024|NODE_62_132	O	na	K03798	ftsH, hflB; cell division protease FtsH [EC:3.4.24.-]
wte_bin026	wte_bin026|NODE_483_9	O	na	K03798	ftsH, hflB; cell division protease FtsH [EC:3.4.24.-]
wte_bin069	wte_bin069|NODE_1602_6	O	na	K03798	ftsH, hflB; cell division protease FtsH [EC:3.4.24.-]
wte_bin012	wte_bin012|NODE_1748_19	O	na	K03798	ftsH, hflB; cell division protease FtsH [EC:3.4.24.-]
wte_bin054	wte_bin054|NODE_4992_8	O	na	K03798	ftsH, hflB; cell division protease FtsH [EC:3.4.24.-]
wte_bin059	wte_bin059|NODE_9881_6	O	na	K03798	ftsH, hflB; cell division protease FtsH [EC:3.4.24.-]
wte_bin033	wte_bin033|NODE_733_53	O	na	K03798	ftsH, hflB; cell division protease FtsH [EC:3.4.24.-]
wte_bin071	wte_bin071|NODE_1141_35	O	na	K03798	ftsH, hflB; cell division protease FtsH [EC:3.4.24.-]
wte_bin015	wte_bin015|NODE_189_107	O	na	K03798	ftsH, hflB; cell division protease FtsH [EC:3.4.24.-]
wte_bin034	wte_bin034|NODE_21_212	O	na	K03798	ftsH, hflB; cell division protease FtsH [EC:3.4.24.-]
wte_bin047	wte_bin047|NODE_5493_6	O	na	K03798	ftsH, hflB; cell division protease FtsH [EC:3.4.24.-]
wte_bin049	wte_bin049|NODE_8_93	O	na	K03798	ftsH, hflB; cell division protease FtsH [EC:3.4.24.-]
wte_bin047	wte_bin047|NODE_1110_35	O	na	K03798	ftsH, hflB; cell division protease FtsH [EC:3.4.24.-]
wte_bin071	wte_bin071|NODE_6725_4	O	na	K03798	ftsH, hflB; cell division protease FtsH [EC:3.4.24.-]
wte_bin008	wte_bin008|NODE_12_316	O	na	K03798	ftsH, hflB; cell division protease FtsH [EC:3.4.24.-]
wte_bin061	wte_bin061|NODE_4743_17	O	na	K03798	ftsH, hflB; cell division protease FtsH [EC:3.4.24.-]
wte_bin023	wte_bin023|NODE_193_102	D	na	K03466	ftsK, spoIIIE; DNA segregation ATPase FtsK/SpoIIIE, S-DNA-T family
wte_bin026	wte_bin026|NODE_19628_2	D	na	K03466	ftsK, spoIIIE; DNA segregation ATPase FtsK/SpoIIIE, S-DNA-T family
wte_bin077	wte_bin077|NODE_7954_7	D	na	K03466	ftsK, spoIIIE; DNA segregation ATPase FtsK/SpoIIIE, S-DNA-T family
wte_bin081	wte_bin081|NODE_9637_1	D	na	K03466	ftsK, spoIIIE; DNA segregation ATPase FtsK/SpoIIIE, S-DNA-T family
wte_bin026	wte_bin026|NODE_4117_3	D	na	K03466	ftsK, spoIIIE; DNA segregation ATPase FtsK/SpoIIIE, S-DNA-T family
wte_bin106	wte_bin106|NODE_6046_2	D	na	K03466	ftsK, spoIIIE; DNA segregation ATPase FtsK/SpoIIIE, S-DNA-T family
wte_bin071	wte_bin071|NODE_4190_4	D	na	K03110	ftsY; fused signal recognition particle receptor
wte_bin025	wte_bin025|NODE_19_116	D	na	K03531	ftsZ; cell division protein FtsZ
wte_bin106	wte_bin106|NODE_411_71	D	na	K03531	ftsZ; cell division protein FtsZ
wte_bin063	wte_bin063|NODE_28789_3	D	na	K03531	ftsZ; cell division protein FtsZ
wte_bin057	wte_bin057|NODE_604_41	D	na	K03531	ftsZ; cell division protein FtsZ
wte_bin049	wte_bin049|NODE_55_192	D	na	K03531	ftsZ; cell division protein FtsZ
wte_bin015	wte_bin015|NODE_4637_8	D	na	K03531	ftsZ; cell division protein FtsZ
wte_bin048	wte_bin048|NODE_1923_16	D	na	K03531	ftsZ; cell division protein FtsZ
wte_bin003	wte_bin003|NODE_3_446	D	na	K03531	ftsZ; cell division protein FtsZ
wte_bin020	wte_bin020|NODE_302_91	G	GH29	K01206	FUCA; alpha-L-fucosidase [EC:3.2.1.51]
wte_bin054	wte_bin054|NODE_2110_17	G	GH29	K01206	FUCA; alpha-L-fucosidase [EC:3.2.1.51]
wte_bin074	wte_bin074|NODE_12474_10	G	na	K01628	fucA; L-fuculose-phosphate aldolase [EC:4.1.2.17]
wte_bin048	wte_bin048|NODE_47180_2	G	na	K01628	fucA; L-fuculose-phosphate aldolase [EC:4.1.2.17]
wte_bin063	wte_bin063|NODE_7641_1	G	na	K01818	fucI; L-fucose/D-arabinose isomerase [EC:5.3.1.25 5.3.1.3]
wte_bin071	wte_bin071|NODE_22056_1	G	na	K01818	fucI; L-fucose/D-arabinose isomerase [EC:5.3.1.25 5.3.1.3]
wte_bin071	wte_bin071|NODE_16005_7	J	na	K02355	fusA, GFM, EFG; elongation factor G
wte_bin024	wte_bin024|NODE_330_50	J	na	K02355	fusA, GFM, EFG; elongation factor G
wte_bin007	wte_bin007|NODE_4615_13	J	na	K02355	fusA, GFM, EFG; elongation factor G
wte_bin065	wte_bin065|NODE_74_41	J	na	K02355	fusA, GFM, EFG; elongation factor G
wte_bin006	wte_bin006|NODE_51_236	J	na	K02355	fusA, GFM, EFG; elongation factor G
wte_bin093	wte_bin093|NODE_20172_4	J	na	K02355	fusA, GFM, EFG; elongation factor G
wte_bin106	wte_bin106|NODE_1839_2	J	na	K02355	fusA, GFM, EFG; elongation factor G
wte_bin059	wte_bin059|NODE_477_17	J	na	K02355	fusA, GFM, EFG; elongation factor G
wte_bin004	wte_bin004|NODE_114_177	J	na	K02355	fusA, GFM, EFG; elongation factor G
wte_bin007	wte_bin007|NODE_128_170	J	na	K02355	fusA, GFM, EFG; elongation factor G
wte_bin015	wte_bin015|NODE_6069_8	J	na	K02355	fusA, GFM, EFG; elongation factor G
wte_bin106	wte_bin106|NODE_3552_32	J	na	K02355	fusA, GFM, EFG; elongation factor G
wte_bin061	wte_bin061|NODE_228_48	J	na	K02355	fusA, GFM, EFG; elongation factor G
wte_bin015	wte_bin015|NODE_11727_8	J	na	K02355	fusA, GFM, EFG; elongation factor G
wte_bin024	wte_bin024|NODE_1778_27	J	na	K02355	fusA, GFM, EFG; elongation factor G
wte_bin086	wte_bin086|NODE_5725_1	J	na	K02355	fusA, GFM, EFG; elongation factor G
wte_bin012	wte_bin012|NODE_2472_5	J	na	K02355	fusA, GFM, EFG; elongation factor G
wte_bin093	wte_bin093|NODE_20172_5	J	na	K02355	fusA, GFM, EFG; elongation factor G
wte_bin007	wte_bin007|NODE_30_272	J	na	K02355	fusA, GFM, EFG; elongation factor G
wte_bin034	wte_bin034|NODE_68_88	J	na	K02355	fusA, GFM, EFG; elongation factor G
wte_bin056	wte_bin056|NODE_4329_21	J	na	K02355	fusA, GFM, EFG; elongation factor G
wte_bin004	wte_bin004|NODE_71_196	J	na	K02355	fusA, GFM, EFG; elongation factor G
wte_bin054	wte_bin054|NODE_6116_5	J	na	K02355	fusA, GFM, EFG; elongation factor G
wte_bin054	wte_bin054|NODE_6116_6	J	na	K02355	fusA, GFM, EFG; elongation factor G
wte_bin047	wte_bin047|NODE_10299_5	J	na	K02355	fusA, GFM, EFG; elongation factor G
wte_bin059	wte_bin059|NODE_185_97	J	na	K02355	fusA, GFM, EFG; elongation factor G
wte_bin048	wte_bin048|NODE_7_516	C	na	K00200	fwdA, fmdA; formylmethanofuran dehydrogenase subunit A [EC:1.2.7.12]
wte_bin048	wte_bin048|NODE_7_517	C	na	K00201	fwdB, fmdB; formylmethanofuran dehydrogenase subunit B [EC:1.2.7.12]
wte_bin006	wte_bin006|NODE_2058_5	C	na	K00205	fwdF, fmdF; 4Fe-4S ferredoxin
wte_bin018	wte_bin018|NODE_39_128	C	na	K11260	fwdG; 4Fe-4S ferredoxin
wte_bin006	wte_bin006|NODE_101_170	E	na	K07250	gabT; 4-aminobutyrate aminotransferase / (S)-3-amino-2-methylpropionate transaminase / 5-aminovalerate transaminase [EC:2.6.1.19 2.6.1.22 2.6.1.48]
wte_bin034	wte_bin034|NODE_56_165	M	na	K08679	GAE, cap1J; UDP-glucuronate 4-epimerase [EC:5.1.3.6]
wte_bin004	wte_bin004|NODE_71_10	M	na	K08679	GAE, cap1J; UDP-glucuronate 4-epimerase [EC:5.1.3.6]
wte_bin057	wte_bin057|NODE_7999_11	M	na	K01784	galE, GALE; UDP-glucose 4-epimerase [EC:5.1.3.2]
wte_bin025	wte_bin025|NODE_331_51	M	na	K01784	galE, GALE; UDP-glucose 4-epimerase [EC:5.1.3.2]
wte_bin006	wte_bin006|NODE_7446_6	M	na	K01784	galE, GALE; UDP-glucose 4-epimerase [EC:5.1.3.2]
wte_bin071	wte_bin071|NODE_1447_5	M	na	K01784	galE, GALE; UDP-glucose 4-epimerase [EC:5.1.3.2]
wte_bin006	wte_bin006|NODE_6324_3	M	na	K01784	galE, GALE; UDP-glucose 4-epimerase [EC:5.1.3.2]
wte_bin026	wte_bin026|NODE_487_56	M	na	K01784	galE, GALE; UDP-glucose 4-epimerase [EC:5.1.3.2]
wte_bin049	wte_bin049|NODE_352_16	M	na	K01784	galE, GALE; UDP-glucose 4-epimerase [EC:5.1.3.2]
wte_bin047	wte_bin047|NODE_346_64	G	na	K00849	galK; galactokinase [EC:2.7.1.6]
wte_bin054	wte_bin054|NODE_2470_2	G	na	K01785	galM, GALM; aldose 1-epimerase [EC:5.1.3.3]
wte_bin049	wte_bin049|NODE_1557_11	C	na	K00134	GAPDH, gapA; glyceraldehyde 3-phosphate dehydrogenase (phosphorylating) [EC:1.2.1.12]
wte_bin063	wte_bin063|NODE_2773_14	C	na	K00134	GAPDH, gapA; glyceraldehyde 3-phosphate dehydrogenase (phosphorylating) [EC:1.2.1.12]
wte_bin077	wte_bin077|NODE_3560_3	C	na	K00134	GAPDH, gapA; glyceraldehyde 3-phosphate dehydrogenase (phosphorylating) [EC:1.2.1.12]
wte_bin015	wte_bin015|NODE_3626_4	G	na	K00134	GAPDH, gapA; glyceraldehyde 3-phosphate dehydrogenase (phosphorylating) [EC:1.2.1.12]
wte_bin026	wte_bin026|NODE_19156_6	G	na	K00134	GAPDH, gapA; glyceraldehyde 3-phosphate dehydrogenase (phosphorylating) [EC:1.2.1.12]
wte_bin106	wte_bin106|NODE_1221_15	G	na	K00134	GAPDH, gapA; glyceraldehyde 3-phosphate dehydrogenase (phosphorylating) [EC:1.2.1.12]
wte_bin047	wte_bin047|NODE_170_100	C	na	K00134	GAPDH, gapA; glyceraldehyde 3-phosphate dehydrogenase (phosphorylating) [EC:1.2.1.12]
wte_bin065	wte_bin065|NODE_84_116	G	na	K00134	GAPDH, gapA; glyceraldehyde 3-phosphate dehydrogenase (phosphorylating) [EC:1.2.1.12]
wte_bin020	wte_bin020|NODE_4363_13	C	na	K00134	GAPDH, gapA; glyceraldehyde 3-phosphate dehydrogenase (phosphorylating) [EC:1.2.1.12]
wte_bin012	wte_bin012|NODE_828_6	C	na	K00134	GAPDH, gapA; glyceraldehyde 3-phosphate dehydrogenase (phosphorylating) [EC:1.2.1.12]
wte_bin059	wte_bin059|NODE_1173_27	G	na	K00134	GAPDH, gapA; glyceraldehyde 3-phosphate dehydrogenase (phosphorylating) [EC:1.2.1.12]
wte_bin071	wte_bin071|NODE_5495_11	C	na	K00134	GAPDH, gapA; glyceraldehyde 3-phosphate dehydrogenase (phosphorylating) [EC:1.2.1.12]
wte_bin054	wte_bin054|NODE_12930_8	G	na	K00134	GAPDH, gapA; glyceraldehyde 3-phosphate dehydrogenase (phosphorylating) [EC:1.2.1.12]
wte_bin086	wte_bin086|NODE_1733_11	G	na	K00134	GAPDH, gapA; glyceraldehyde 3-phosphate dehydrogenase (phosphorylating) [EC:1.2.1.12]
wte_bin024	wte_bin024|NODE_209_138	G	na	K00134	GAPDH, gapA; glyceraldehyde 3-phosphate dehydrogenase (phosphorylating) [EC:1.2.1.12]
wte_bin024	wte_bin024|NODE_358_85	C	na	K00134	GAPDH, gapA; glyceraldehyde 3-phosphate dehydrogenase (phosphorylating) [EC:1.2.1.12]
wte_bin069	wte_bin069|NODE_993_1	na	na	K00134	GAPDH, gapA; glyceraldehyde 3-phosphate dehydrogenase (phosphorylating) [EC:1.2.1.12]
wte_bin006	wte_bin006|NODE_64_92	C	na	K00134	GAPDH, gapA; glyceraldehyde 3-phosphate dehydrogenase (phosphorylating) [EC:1.2.1.12]
wte_bin086	wte_bin086|NODE_27186_2	H	na	K01630	garL; 2-dehydro-3-deoxyglucarate aldolase [EC:4.1.2.20]
wte_bin054	wte_bin054|NODE_1834_2	J	na	K01880	GARS, glyS1; glycyl-tRNA synthetase [EC:6.1.1.14]
wte_bin065	wte_bin065|NODE_232_58	J	na	K01880	GARS, glyS1; glycyl-tRNA synthetase [EC:6.1.1.14]
wte_bin061	wte_bin061|NODE_866_26	J	na	K01880	GARS, glyS1; glycyl-tRNA synthetase [EC:6.1.1.14]
wte_bin024	wte_bin024|NODE_209_120	J	na	K01880	GARS, glyS1; glycyl-tRNA synthetase [EC:6.1.1.14]
wte_bin071	wte_bin071|NODE_5963_3	J	na	K01880	GARS, glyS1; glycyl-tRNA synthetase [EC:6.1.1.14]
wte_bin005	wte_bin005|NODE_427_70	J	na	K01880	GARS, glyS1; glycyl-tRNA synthetase [EC:6.1.1.14]
wte_bin010	wte_bin010|NODE_501_62	J	na	K01880	GARS, glyS1; glycyl-tRNA synthetase [EC:6.1.1.14]
wte_bin077	wte_bin077|NODE_37187_3	J	na	K02433	gatA, QRSL1; aspartyl-tRNA(Asn)/glutamyl-tRNA(Gln) amidotransferase subunit A [EC:6.3.5.6 6.3.5.7]
wte_bin054	wte_bin054|NODE_2194_13	J	na	K02433	gatA, QRSL1; aspartyl-tRNA(Asn)/glutamyl-tRNA(Gln) amidotransferase subunit A [EC:6.3.5.6 6.3.5.7]
wte_bin086	wte_bin086|NODE_4931_3	J	na	K02433	gatA, QRSL1; aspartyl-tRNA(Asn)/glutamyl-tRNA(Gln) amidotransferase subunit A [EC:6.3.5.6 6.3.5.7]
wte_bin059	wte_bin059|NODE_497_52	J	na	K02433	gatA, QRSL1; aspartyl-tRNA(Asn)/glutamyl-tRNA(Gln) amidotransferase subunit A [EC:6.3.5.6 6.3.5.7]
wte_bin063	wte_bin063|NODE_3982_15	J	na	K02433	gatA, QRSL1; aspartyl-tRNA(Asn)/glutamyl-tRNA(Gln) amidotransferase subunit A [EC:6.3.5.6 6.3.5.7]
wte_bin081	wte_bin081|NODE_1216_1	J	na	K02433	gatA, QRSL1; aspartyl-tRNA(Asn)/glutamyl-tRNA(Gln) amidotransferase subunit A [EC:6.3.5.6 6.3.5.7]
wte_bin026	wte_bin026|NODE_476_65	J	na	K02433	gatA, QRSL1; aspartyl-tRNA(Asn)/glutamyl-tRNA(Gln) amidotransferase subunit A [EC:6.3.5.6 6.3.5.7]
wte_bin023	wte_bin023|NODE_193_40	J	na	K02434	gatB, PET112; aspartyl-tRNA(Asn)/glutamyl-tRNA(Gln) amidotransferase subunit B [EC:6.3.5.6 6.3.5.7]
wte_bin063	wte_bin063|NODE_5179_8	J	na	K02434	gatB, PET112; aspartyl-tRNA(Asn)/glutamyl-tRNA(Gln) amidotransferase subunit B [EC:6.3.5.6 6.3.5.7]
wte_bin049	wte_bin049|NODE_444_25	J	na	K02434	gatB, PET112; aspartyl-tRNA(Asn)/glutamyl-tRNA(Gln) amidotransferase subunit B [EC:6.3.5.6 6.3.5.7]
wte_bin077	wte_bin077|NODE_37187_2	J	na	K02434	gatB, PET112; aspartyl-tRNA(Asn)/glutamyl-tRNA(Gln) amidotransferase subunit B [EC:6.3.5.6 6.3.5.7]
wte_bin077	wte_bin077|NODE_32623_1	J	na	K02434	gatB, PET112; aspartyl-tRNA(Asn)/glutamyl-tRNA(Gln) amidotransferase subunit B [EC:6.3.5.6 6.3.5.7]
wte_bin015	wte_bin015|NODE_1441_19	J	na	K02434	gatB, PET112; aspartyl-tRNA(Asn)/glutamyl-tRNA(Gln) amidotransferase subunit B [EC:6.3.5.6 6.3.5.7]
wte_bin081	wte_bin081|NODE_11073_2	J	na	K02434	gatB, PET112; aspartyl-tRNA(Asn)/glutamyl-tRNA(Gln) amidotransferase subunit B [EC:6.3.5.6 6.3.5.7]
wte_bin004	wte_bin004|NODE_4_349	EJ	na	K09482	gatD; glutamyl-tRNA(Gln) amidotransferase subunit D [EC:6.3.5.7]
wte_bin063	wte_bin063|NODE_5422_2	C	na	K00043	gbd; 4-hydroxybutyrate dehydrogenase [EC:1.1.1.61]
wte_bin063	wte_bin063|NODE_26650_1	G	GH13	K00700	GBE1, glgB; 1,4-alpha-glucan branching enzyme [EC:2.4.1.18]
wte_bin033	wte_bin033|NODE_3100_10	G	GH13	K00700	GBE1, glgB; 1,4-alpha-glucan branching enzyme [EC:2.4.1.18]
wte_bin059	wte_bin059|NODE_597_26	G	CBM48	K00700	GBE1, glgB; 1,4-alpha-glucan branching enzyme [EC:2.4.1.18]
wte_bin071	wte_bin071|NODE_5812_5	G	GH13	K00700	GBE1, glgB; 1,4-alpha-glucan branching enzyme [EC:2.4.1.18]
wte_bin093	wte_bin093|NODE_10877_1	G	GH13	K00700	GBE1, glgB; 1,4-alpha-glucan branching enzyme [EC:2.4.1.18]
wte_bin048	wte_bin048|NODE_7_139	G	GH13	K00700	GBE1, glgB; 1,4-alpha-glucan branching enzyme [EC:2.4.1.18]
wte_bin086	wte_bin086|NODE_4524_12	F	GH13	K00700	GBE1, glgB; 1,4-alpha-glucan branching enzyme [EC:2.4.1.18]
wte_bin047	wte_bin047|NODE_863_41	G	GH13	K00700	GBE1, glgB; 1,4-alpha-glucan branching enzyme [EC:2.4.1.18]
wte_bin024	wte_bin024|NODE_151_68	G	GH13	K00700	GBE1, glgB; 1,4-alpha-glucan branching enzyme [EC:2.4.1.18]
wte_bin027	wte_bin027|NODE_31_92	I	na	K23351	gcdC, mmdC; glutaconyl-CoA/methylmalonyl-CoA decarboxylase subunit gamma
wte_bin026	wte_bin026|NODE_2113_2	C	na	K00252	GCDH, gcdH; glutaryl-CoA dehydrogenase [EC:1.3.8.6]
wte_bin026	wte_bin026|NODE_1093_26	C	na	K00252	GCDH, gcdH; glutaryl-CoA dehydrogenase [EC:1.3.8.6]
wte_bin006	wte_bin006|NODE_9_424	I	na	K00252	GCDH, gcdH; glutaryl-CoA dehydrogenase [EC:1.3.8.6]
wte_bin015	wte_bin015|NODE_10978_8	C	na	K00252	GCDH, gcdH; glutaryl-CoA dehydrogenase [EC:1.3.8.6]
wte_bin045	wte_bin045|NODE_531_61	H	na	K01495	GCH1, folE; GTP cyclohydrolase IA [EC:3.5.4.16]
wte_bin007	wte_bin007|NODE_441_35	H	na	K01495	GCH1, folE; GTP cyclohydrolase IA [EC:3.5.4.16]
wte_bin061	wte_bin061|NODE_2516_11	H	na	K01495	GCH1, folE; GTP cyclohydrolase IA [EC:3.5.4.16]
wte_bin047	wte_bin047|NODE_2594_8	H	na	K01495	GCH1, folE; GTP cyclohydrolase IA [EC:3.5.4.16]
wte_bin012	wte_bin012|NODE_2436_17	I	na	K03526	gcpE, ispG; (E)-4-hydroxy-3-methylbut-2-enyl-diphosphate synthase [EC:1.17.7.1 1.17.7.3]
wte_bin093	wte_bin093|NODE_6633_6	I	na	K03526	gcpE, ispG; (E)-4-hydroxy-3-methylbut-2-enyl-diphosphate synthase [EC:1.17.7.1 1.17.7.3]
wte_bin023	wte_bin023|NODE_79_182	I	na	K01040	gctB; glutaconate CoA-transferase, subunit B [EC:2.8.3.12]
wte_bin007	wte_bin007|NODE_394_30	E	na	K02437	gcvH, GCSH; glycine cleavage system H protein
wte_bin024	wte_bin024|NODE_412_35	E	na	K00282	gcvPA; glycine dehydrogenase subunit 1 [EC:1.4.4.2]
wte_bin047	wte_bin047|NODE_2096_20	E	na	K00283	gcvPB; glycine dehydrogenase subunit 2 [EC:1.4.4.2]
wte_bin024	wte_bin024|NODE_412_34	E	na	K00283	gcvPB; glycine dehydrogenase subunit 2 [EC:1.4.4.2]
wte_bin020	wte_bin020|NODE_102_127	E	na	K00283	gcvPB; glycine dehydrogenase subunit 2 [EC:1.4.4.2]
wte_bin012	wte_bin012|NODE_4914_10	E	na	K00283	gcvPB; glycine dehydrogenase subunit 2 [EC:1.4.4.2]
wte_bin077	wte_bin077|NODE_4513_2	H	na	K13789	GGPS; geranylgeranyl diphosphate synthase, type II [EC:2.5.1.1 2.5.1.10 2.5.1.29]
wte_bin006	wte_bin006|NODE_4315_14	C	na	K17830	GGR; digeranylgeranylglycerophospholipid reductase [EC:1.3.1.101 1.3.7.11]
wte_bin063	wte_bin063|NODE_3334_3	D	na	K03495	gidA, mnmG, MTO1; tRNA uridine 5-carboxymethylaminomethyl modification enzyme
wte_bin063	wte_bin063|NODE_51914_2	D	na	K03495	gidA, mnmG, MTO1; tRNA uridine 5-carboxymethylaminomethyl modification enzyme
wte_bin069	wte_bin069|NODE_6798_1	D	na	K03495	gidA, mnmG, MTO1; tRNA uridine 5-carboxymethylaminomethyl modification enzyme
wte_bin093	wte_bin093|NODE_10517_5	D	na	K03495	gidA, mnmG, MTO1; tRNA uridine 5-carboxymethylaminomethyl modification enzyme
wte_bin071	wte_bin071|NODE_1804_22	D	na	K03495	gidA, mnmG, MTO1; tRNA uridine 5-carboxymethylaminomethyl modification enzyme
wte_bin006	wte_bin006|NODE_9_122	C	AA4	K00104	glcD; glycolate oxidase [EC:1.1.3.15]
wte_bin055	wte_bin055|NODE_524_58	C	AA7	K00104	glcD; glycolate oxidase [EC:1.1.3.15]
wte_bin081	wte_bin081|NODE_3028_15	V	na	K25152	gldA; gliding motility-associated transport system ATP-binding protein
wte_bin063	wte_bin063|NODE_5770_3	V	na	K25152	gldA; gliding motility-associated transport system ATP-binding protein
wte_bin063	wte_bin063|NODE_24405_2	E	na	K00281	GLDC, gcvP; glycine dehydrogenase [EC:1.4.4.2]
wte_bin026	wte_bin026|NODE_808_36	E	na	K00281	GLDC, gcvP; glycine dehydrogenase [EC:1.4.4.2]
wte_bin093	wte_bin093|NODE_3717_9	E	na	K00281	GLDC, gcvP; glycine dehydrogenase [EC:1.4.4.2]
wte_bin025	wte_bin025|NODE_722_3	M	na	K01854	glf; UDP-galactopyranose mutase [EC:5.4.99.9]
wte_bin059	wte_bin059|NODE_3163_3	M	na	K01854	glf; UDP-galactopyranose mutase [EC:5.4.99.9]
wte_bin106	wte_bin106|NODE_4733_10	G	GT5	K00703	glgA; starch synthase [EC:2.4.1.21]
wte_bin033	wte_bin033|NODE_1372_32	G	na	K00845	glk; glucokinase [EC:2.7.1.2]
wte_bin020	wte_bin020|NODE_1574_30	G	na	K03431	glmM; phosphoglucosamine mutase [EC:5.4.2.10]
wte_bin020	wte_bin020|NODE_36592_3	M	na	K00820	glmS, GFPT; glutamine---fructose-6-phosphate transaminase (isomerizing) [EC:2.6.1.16]
wte_bin025	wte_bin025|NODE_19_231	M	na	K00820	glmS, GFPT; glutamine---fructose-6-phosphate transaminase (isomerizing) [EC:2.6.1.16]
wte_bin048	wte_bin048|NODE_7_362	M	na	K00820	glmS, GFPT; glutamine---fructose-6-phosphate transaminase (isomerizing) [EC:2.6.1.16]
wte_bin003	wte_bin003|NODE_1_965	M	na	K00820	glmS, GFPT; glutamine---fructose-6-phosphate transaminase (isomerizing) [EC:2.6.1.16]
wte_bin093	wte_bin093|NODE_13341_1	M	na	K00820	glmS, GFPT; glutamine---fructose-6-phosphate transaminase (isomerizing) [EC:2.6.1.16]
wte_bin045	wte_bin045|NODE_119_95	M	na	K00820	glmS, GFPT; glutamine---fructose-6-phosphate transaminase (isomerizing) [EC:2.6.1.16]
wte_bin015	wte_bin015|NODE_2060_2	M	na	K00820	glmS, GFPT; glutamine---fructose-6-phosphate transaminase (isomerizing) [EC:2.6.1.16]
wte_bin071	wte_bin071|NODE_2047_12	M	na	K00820	glmS, GFPT; glutamine---fructose-6-phosphate transaminase (isomerizing) [EC:2.6.1.16]
wte_bin077	wte_bin077|NODE_15829_1	M	na	K00820	glmS, GFPT; glutamine---fructose-6-phosphate transaminase (isomerizing) [EC:2.6.1.16]
wte_bin007	wte_bin007|NODE_30_165	M	na	K00820	glmS, GFPT; glutamine---fructose-6-phosphate transaminase (isomerizing) [EC:2.6.1.16]
wte_bin069	wte_bin069|NODE_6460_11	M	na	K00820	glmS, GFPT; glutamine---fructose-6-phosphate transaminase (isomerizing) [EC:2.6.1.16]
wte_bin081	wte_bin081|NODE_2600_11	M	na	K00820	glmS, GFPT; glutamine---fructose-6-phosphate transaminase (isomerizing) [EC:2.6.1.16]
wte_bin106	wte_bin106|NODE_4115_12	M	na	K00820	glmS, GFPT; glutamine---fructose-6-phosphate transaminase (isomerizing) [EC:2.6.1.16]
wte_bin047	wte_bin047|NODE_7073_10	M	na	K00820	glmS, GFPT; glutamine---fructose-6-phosphate transaminase (isomerizing) [EC:2.6.1.16]
wte_bin006	wte_bin006|NODE_38_259	M	na	K04042	glmU; bifunctional UDP-N-acetylglucosamine pyrophosphorylase / glucosamine-1-phosphate N-acetyltransferase [EC:2.7.7.23 2.3.1.157]
wte_bin048	wte_bin048|NODE_7_51	E	na	K01915	glnA, GLUL; glutamine synthetase [EC:6.3.1.2]
wte_bin069	wte_bin069|NODE_22589_6	H	na	K01915	glnA, GLUL; glutamine synthetase [EC:6.3.1.2]
wte_bin045	wte_bin045|NODE_119_155	E	na	K01915	glnA, GLUL; glutamine synthetase [EC:6.3.1.2]
wte_bin063	wte_bin063|NODE_9623_4	S	na	K01915	glnA, GLUL; glutamine synthetase [EC:6.3.1.2]
wte_bin063	wte_bin063|NODE_9623_5	E	na	K01915	glnA, GLUL; glutamine synthetase [EC:6.3.1.2]
wte_bin025	wte_bin025|NODE_195_6	E	na	K01915	glnA, GLUL; glutamine synthetase [EC:6.3.1.2]
wte_bin015	wte_bin015|NODE_3466_1	E	na	K01915	glnA, GLUL; glutamine synthetase [EC:6.3.1.2]
wte_bin071	wte_bin071|NODE_2963_5	E	na	K01915	glnA, GLUL; glutamine synthetase [EC:6.3.1.2]
wte_bin012	wte_bin012|NODE_4237_17	E	na	K01915	glnA, GLUL; glutamine synthetase [EC:6.3.1.2]
wte_bin065	wte_bin065|NODE_9222_3	S	na	K01915	glnA, GLUL; glutamine synthetase [EC:6.3.1.2]
wte_bin063	wte_bin063|NODE_10501_6	S	na	K01915	glnA, GLUL; glutamine synthetase [EC:6.3.1.2]
wte_bin081	wte_bin081|NODE_4633_5	E	na	K01915	glnA, GLUL; glutamine synthetase [EC:6.3.1.2]
wte_bin026	wte_bin026|NODE_2476_7	E	na	K01915	glnA, GLUL; glutamine synthetase [EC:6.3.1.2]
wte_bin055	wte_bin055|NODE_300_27	K	na	K04751	glnB; nitrogen regulatory protein P-II 1
wte_bin015	wte_bin015|NODE_5349_2	K	na	K04751	glnB; nitrogen regulatory protein P-II 1
wte_bin026	wte_bin026|NODE_8690_5	K	na	K04751	glnB; nitrogen regulatory protein P-II 1
wte_bin006	wte_bin006|NODE_101_126	K	na	K04751	glnB; nitrogen regulatory protein P-II 1
wte_bin015	wte_bin015|NODE_16576_3	K	na	K04751	glnB; nitrogen regulatory protein P-II 1
wte_bin026	wte_bin026|NODE_2647_27	na	na	K00990	glnD; [protein-PII] uridylyltransferase [EC:2.7.7.59]
wte_bin093	wte_bin093|NODE_8433_1	H	na	K00982	glnE; [glutamine synthetase] adenylyltransferase / [glutamine synthetase]-adenylyl-L-tyrosine phosphorylase [EC:2.7.7.42 2.7.7.89]
wte_bin061	wte_bin061|NODE_9065_7	T	na	K07712	glnG, ntrC; two-component system, NtrC family, nitrogen regulation response regulator GlnG
wte_bin081	wte_bin081|NODE_4819_11	T	na	K07712	glnG, ntrC; two-component system, NtrC family, nitrogen regulation response regulator GlnG
wte_bin077	wte_bin077|NODE_8082_7	K	na	K04752	glnK; nitrogen regulatory protein P-II 2
wte_bin026	wte_bin026|NODE_5563_12	K	na	K04752	glnK; nitrogen regulatory protein P-II 2
wte_bin086	wte_bin086|NODE_2490_25	K	na	K04752	glnK; nitrogen regulatory protein P-II 2
wte_bin106	wte_bin106|NODE_311_104	E	na	K10038	glnQ; glutamine transport system ATP-binding protein [EC:7.4.2.1]
wte_bin056	wte_bin056|NODE_312_104	E	na	K10038	glnQ; glutamine transport system ATP-binding protein [EC:7.4.2.1]
wte_bin069	wte_bin069|NODE_993_17	E	na	K10038	glnQ; glutamine transport system ATP-binding protein [EC:7.4.2.1]
wte_bin056	wte_bin056|NODE_2493_19	E	na	K10038	glnQ; glutamine transport system ATP-binding protein [EC:7.4.2.1]
wte_bin054	wte_bin054|NODE_10241_1	S	na	K01069	gloB, gloC, HAGH; hydroxyacylglutathione hydrolase [EC:3.1.2.6]
wte_bin063	wte_bin063|NODE_5535_14	C	na	K00111	glpA, glpD; glycerol-3-phosphate dehydrogenase [EC:1.1.5.3]
wte_bin086	wte_bin086|NODE_2784_28	C	na	K00113	glpC; glycerol-3-phosphate dehydrogenase subunit C
wte_bin020	wte_bin020|NODE_5737_7	F	na	K00864	glpK, GK; glycerol kinase [EC:2.7.1.30]
wte_bin063	wte_bin063|NODE_14412_4	F	na	K00864	glpK, GK; glycerol kinase [EC:2.7.1.30]
wte_bin026	wte_bin026|NODE_3869_10	F	na	K00864	glpK, GK; glycerol kinase [EC:2.7.1.30]
wte_bin026	wte_bin026|NODE_2531_36	P	na	K17323	glpQ; glycerol transport system permease protein
wte_bin077	wte_bin077|NODE_8922_4	E	na	K00265	gltB; glutamate synthase (NADPH) large chain [EC:1.4.1.13]
wte_bin086	wte_bin086|NODE_3153_1	E	na	K00265	gltB; glutamate synthase (NADPH) large chain [EC:1.4.1.13]
wte_bin077	wte_bin077|NODE_39328_1	E	na	K00265	gltB; glutamate synthase (NADPH) large chain [EC:1.4.1.13]
wte_bin054	wte_bin054|NODE_1350_18	E	na	K00265	gltB; glutamate synthase (NADPH) large chain [EC:1.4.1.13]
wte_bin059	wte_bin059|NODE_11436_5	C	na	K00265	gltB; glutamate synthase (NADPH) large chain [EC:1.4.1.13]
wte_bin026	wte_bin026|NODE_487_28	E	na	K00265	gltB; glutamate synthase (NADPH) large chain [EC:1.4.1.13]
wte_bin015	wte_bin015|NODE_40282_1	E	na	K00265	gltB; glutamate synthase (NADPH) large chain [EC:1.4.1.13]
wte_bin063	wte_bin063|NODE_39071_2	E	na	K00265	gltB; glutamate synthase (NADPH) large chain [EC:1.4.1.13]
wte_bin071	wte_bin071|NODE_5121_3	E	na	K00265	gltB; glutamate synthase (NADPH) large chain [EC:1.4.1.13]
wte_bin081	wte_bin081|NODE_399_19	E	na	K00265	gltB; glutamate synthase (NADPH) large chain [EC:1.4.1.13]
wte_bin086	wte_bin086|NODE_3153_2	E	na	K00265	gltB; glutamate synthase (NADPH) large chain [EC:1.4.1.13]
wte_bin086	wte_bin086|NODE_17221_1	E	na	K00265	gltB; glutamate synthase (NADPH) large chain [EC:1.4.1.13]
wte_bin071	wte_bin071|NODE_15468_7	E	na	K00265	gltB; glutamate synthase (NADPH) large chain [EC:1.4.1.13]
wte_bin063	wte_bin063|NODE_6469_2	C	na	K00266	gltD; glutamate synthase (NADPH) small chain [EC:1.4.1.13]
wte_bin065	wte_bin065|NODE_165_62	E	na	K00266	gltD; glutamate synthase (NADPH) small chain [EC:1.4.1.13]
wte_bin077	wte_bin077|NODE_8922_3	C	na	K00266	gltD; glutamate synthase (NADPH) small chain [EC:1.4.1.13]
wte_bin021	wte_bin021|NODE_190_28	E	na	K00266	gltD; glutamate synthase (NADPH) small chain [EC:1.4.1.13]
wte_bin026	wte_bin026|NODE_487_29	C	na	K00266	gltD; glutamate synthase (NADPH) small chain [EC:1.4.1.13]
wte_bin071	wte_bin071|NODE_5121_2	C	na	K00266	gltD; glutamate synthase (NADPH) small chain [EC:1.4.1.13]
wte_bin086	wte_bin086|NODE_17221_2	E	na	K00266	gltD; glutamate synthase (NADPH) small chain [EC:1.4.1.13]
wte_bin021	wte_bin021|NODE_103_150	E	na	K00266	gltD; glutamate synthase (NADPH) small chain [EC:1.4.1.13]
wte_bin054	wte_bin054|NODE_1350_19	C	na	K00266	gltD; glutamate synthase (NADPH) small chain [EC:1.4.1.13]
wte_bin047	wte_bin047|NODE_1591_9	C	na	K00266	gltD; glutamate synthase (NADPH) small chain [EC:1.4.1.13]
wte_bin047	wte_bin047|NODE_4807_9	ET	na	K10001	gltI, aatJ; glutamate/aspartate transport system substrate-binding protein
wte_bin047	wte_bin047|NODE_4807_12	P	na	K10002	gltK, aatM; glutamate/aspartate transport system permease protein
wte_bin047	wte_bin047|NODE_4807_11	P	na	K10002	gltK, aatM; glutamate/aspartate transport system permease protein
wte_bin047	wte_bin047|NODE_4807_13	E	na	K10004	gltL, aatP; glutamate/aspartate transport system ATP-binding protein [EC:7.4.2.1]
wte_bin033	wte_bin033|NODE_17839_1	E	na	K10008	gluA; glutamate transport system ATP-binding protein [EC:7.4.2.1]
wte_bin086	wte_bin086|NODE_16203_5	C	na	K00261	GLUD1_2, gdhA; glutamate dehydrogenase (NAD(P)+) [EC:1.4.1.3]
wte_bin054	wte_bin054|NODE_951_13	G	na	K00865	glxK, garK; glycerate 2-kinase [EC:2.7.1.165]
wte_bin015	wte_bin015|NODE_3466_12	E	na	K00600	glyA, SHMT; glycine hydroxymethyltransferase [EC:2.1.2.1]
wte_bin093	wte_bin093|NODE_19185_2	E	na	K00600	glyA, SHMT; glycine hydroxymethyltransferase [EC:2.1.2.1]
wte_bin026	wte_bin026|NODE_180_53	E	na	K00600	glyA, SHMT; glycine hydroxymethyltransferase [EC:2.1.2.1]
wte_bin106	wte_bin106|NODE_411_44	E	na	K00600	glyA, SHMT; glycine hydroxymethyltransferase [EC:2.1.2.1]
wte_bin012	wte_bin012|NODE_5499_6	E	na	K00600	glyA, SHMT; glycine hydroxymethyltransferase [EC:2.1.2.1]
wte_bin063	wte_bin063|NODE_12410_3	E	na	K00600	glyA, SHMT; glycine hydroxymethyltransferase [EC:2.1.2.1]
wte_bin003	wte_bin003|NODE_348_67	E	na	K00600	glyA, SHMT; glycine hydroxymethyltransferase [EC:2.1.2.1]
wte_bin077	wte_bin077|NODE_3145_7	E	na	K00600	glyA, SHMT; glycine hydroxymethyltransferase [EC:2.1.2.1]
wte_bin021	wte_bin021|NODE_103_190	E	na	K00600	glyA, SHMT; glycine hydroxymethyltransferase [EC:2.1.2.1]
wte_bin059	wte_bin059|NODE_743_13	E	na	K00600	glyA, SHMT; glycine hydroxymethyltransferase [EC:2.1.2.1]
wte_bin055	wte_bin055|NODE_279_89	E	na	K00600	glyA, SHMT; glycine hydroxymethyltransferase [EC:2.1.2.1]
wte_bin054	wte_bin054|NODE_2126_5	E	na	K00600	glyA, SHMT; glycine hydroxymethyltransferase [EC:2.1.2.1]
wte_bin069	wte_bin069|NODE_993_4	J	na	K01878	glyQ; glycyl-tRNA synthetase alpha chain [EC:6.1.1.14]
wte_bin015	wte_bin015|NODE_5723_2	J	na	K01878	glyQ; glycyl-tRNA synthetase alpha chain [EC:6.1.1.14]
wte_bin086	wte_bin086|NODE_2238_5	J	na	K01878	glyQ; glycyl-tRNA synthetase alpha chain [EC:6.1.1.14]
wte_bin034	wte_bin034|NODE_60_160	J	na	K01878	glyQ; glycyl-tRNA synthetase alpha chain [EC:6.1.1.14]
wte_bin006	wte_bin006|NODE_285_50	J	na	K01878	glyQ; glycyl-tRNA synthetase alpha chain [EC:6.1.1.14]
wte_bin106	wte_bin106|NODE_568_5	J	na	K01878	glyQ; glycyl-tRNA synthetase alpha chain [EC:6.1.1.14]
wte_bin026	wte_bin026|NODE_2947_1	J	na	K01878	glyQ; glycyl-tRNA synthetase alpha chain [EC:6.1.1.14]
wte_bin077	wte_bin077|NODE_8609_4	J	na	K01878	glyQ; glycyl-tRNA synthetase alpha chain [EC:6.1.1.14]
wte_bin033	wte_bin033|NODE_1684_32	J	na	K01878	glyQ; glycyl-tRNA synthetase alpha chain [EC:6.1.1.14]
wte_bin059	wte_bin059|NODE_6441_2	J	na	K01878	glyQ; glycyl-tRNA synthetase alpha chain [EC:6.1.1.14]
wte_bin008	wte_bin008|NODE_14_391	J	na	K01878	glyQ; glycyl-tRNA synthetase alpha chain [EC:6.1.1.14]
wte_bin063	wte_bin063|NODE_44082_1	J	na	K14164	glyQS; glycyl-tRNA synthetase [EC:6.1.1.14]
wte_bin049	wte_bin049|NODE_131_34	J	na	K14164	glyQS; glycyl-tRNA synthetase [EC:6.1.1.14]
wte_bin106	wte_bin106|NODE_411_91	M	na	K01711	gmd, GMDS; GDPmannose 4,6-dehydratase [EC:4.2.1.47]
wte_bin004	wte_bin004|NODE_4_448	M	na	K01711	gmd, GMDS; GDPmannose 4,6-dehydratase [EC:4.2.1.47]
wte_bin065	wte_bin065|NODE_797_30	M	na	K01711	gmd, GMDS; GDPmannose 4,6-dehydratase [EC:4.2.1.47]
wte_bin047	wte_bin047|NODE_1841_26	M	na	K01711	gmd, GMDS; GDPmannose 4,6-dehydratase [EC:4.2.1.47]
wte_bin045	wte_bin045|NODE_1607_34	M	na	K01711	gmd, GMDS; GDPmannose 4,6-dehydratase [EC:4.2.1.47]
wte_bin049	wte_bin049|NODE_504_32	M	na	K01711	gmd, GMDS; GDPmannose 4,6-dehydratase [EC:4.2.1.47]
wte_bin077	wte_bin077|NODE_3092_9	M	na	K01711	gmd, GMDS; GDPmannose 4,6-dehydratase [EC:4.2.1.47]
wte_bin012	wte_bin012|NODE_353_56	M	na	K01711	gmd, GMDS; GDPmannose 4,6-dehydratase [EC:4.2.1.47]
wte_bin071	wte_bin071|NODE_13919_1	M	na	K01711	gmd, GMDS; GDPmannose 4,6-dehydratase [EC:4.2.1.47]
wte_bin024	wte_bin024|NODE_535_20	M	na	K01711	gmd, GMDS; GDPmannose 4,6-dehydratase [EC:4.2.1.47]
wte_bin063	wte_bin063|NODE_8242_4	M	na	K01711	gmd, GMDS; GDPmannose 4,6-dehydratase [EC:4.2.1.47]
wte_bin007	wte_bin007|NODE_201_101	M	na	K01711	gmd, GMDS; GDPmannose 4,6-dehydratase [EC:4.2.1.47]
wte_bin054	wte_bin054|NODE_1724_20	G	na	K03271	gmhA, lpcA; D-sedoheptulose 7-phosphate isomerase [EC:5.3.1.28]
wte_bin077	wte_bin077|NODE_18812_1	G	na	K01810	GPI, pgi; glucose-6-phosphate isomerase [EC:5.3.1.9]
wte_bin071	wte_bin071|NODE_3193_1	F	na	K01810	GPI, pgi; glucose-6-phosphate isomerase [EC:5.3.1.9]
wte_bin059	wte_bin059|NODE_497_62	G	na	K01810	GPI, pgi; glucose-6-phosphate isomerase [EC:5.3.1.9]
wte_bin006	wte_bin006|NODE_9_111	G	na	K01810	GPI, pgi; glucose-6-phosphate isomerase [EC:5.3.1.9]
wte_bin081	wte_bin081|NODE_1983_19	G	na	K01810	GPI, pgi; glucose-6-phosphate isomerase [EC:5.3.1.9]
wte_bin012	wte_bin012|NODE_168_142	G	na	K01810	GPI, pgi; glucose-6-phosphate isomerase [EC:5.3.1.9]
wte_bin021	wte_bin021|NODE_617_12	G	na	K15633	gpmI; 2,3-bisphosphoglycerate-independent phosphoglycerate mutase [EC:5.4.2.12]
wte_bin010	wte_bin010|NODE_35812_3	G	na	K15633	gpmI; 2,3-bisphosphoglycerate-independent phosphoglycerate mutase [EC:5.4.2.12]
wte_bin093	wte_bin093|NODE_7283_3	G	na	K15633	gpmI; 2,3-bisphosphoglycerate-independent phosphoglycerate mutase [EC:5.4.2.12]
wte_bin020	wte_bin020|NODE_82_6	C	na	K19265	gpr; L-glyceraldehyde 3-phosphate reductase [EC:1.1.1.-]
wte_bin047	wte_bin047|NODE_473_11	C	na	K19265	gpr; L-glyceraldehyde 3-phosphate reductase [EC:1.1.1.-]
wte_bin081	wte_bin081|NODE_4709_14	C	na	K19265	gpr; L-glyceraldehyde 3-phosphate reductase [EC:1.1.1.-]
wte_bin036	wte_bin036|NODE_1103_41	I	na	K00057	gpsA; glycerol-3-phosphate dehydrogenase (NAD(P)+) [EC:1.1.1.94]
wte_bin026	wte_bin026|NODE_476_3	O	na	K00432	gpx, btuE, bsaA; glutathione peroxidase [EC:1.11.1.9]
wte_bin023	wte_bin023|NODE_719_40	K	na	K03624	greA; transcription elongation factor GreA
wte_bin023	wte_bin023|NODE_193_152	O	na	K04077	groEL, HSPD1; chaperonin GroEL
wte_bin077	wte_bin077|NODE_3042_1	O	na	K04077	groEL, HSPD1; chaperonin GroEL
wte_bin059	wte_bin059|NODE_1044_45	O	na	K04077	groEL, HSPD1; chaperonin GroEL
wte_bin024	wte_bin024|NODE_106_79	O	na	K04077	groEL, HSPD1; chaperonin GroEL
wte_bin093	wte_bin093|NODE_11619_2	O	na	K04077	groEL, HSPD1; chaperonin GroEL
wte_bin081	wte_bin081|NODE_50658_2	O	na	K04077	groEL, HSPD1; chaperonin GroEL
wte_bin054	wte_bin054|NODE_1834_9	O	na	K04077	groEL, HSPD1; chaperonin GroEL
wte_bin049	wte_bin049|NODE_560_25	O	na	K04077	groEL, HSPD1; chaperonin GroEL
wte_bin061	wte_bin061|NODE_33886_2	O	na	K04077	groEL, HSPD1; chaperonin GroEL
wte_bin054	wte_bin054|NODE_1432_10	O	na	K04077	groEL, HSPD1; chaperonin GroEL
wte_bin007	wte_bin007|NODE_154_154	O	na	K04077	groEL, HSPD1; chaperonin GroEL
wte_bin004	wte_bin004|NODE_1844_26	O	na	K04077	groEL, HSPD1; chaperonin GroEL
wte_bin026	wte_bin026|NODE_487_82	O	na	K04077	groEL, HSPD1; chaperonin GroEL
wte_bin071	wte_bin071|NODE_11193_3	O	na	K04077	groEL, HSPD1; chaperonin GroEL
wte_bin012	wte_bin012|NODE_6192_6	O	na	K04077	groEL, HSPD1; chaperonin GroEL
wte_bin006	wte_bin006|NODE_730_49	O	na	K04077	groEL, HSPD1; chaperonin GroEL
wte_bin071	wte_bin071|NODE_20464_1	O	na	K04077	groEL, HSPD1; chaperonin GroEL
wte_bin020	wte_bin020|NODE_1401_25	O	na	K04077	groEL, HSPD1; chaperonin GroEL
wte_bin012	wte_bin012|NODE_246_1	O	na	K04077	groEL, HSPD1; chaperonin GroEL
wte_bin006	wte_bin006|NODE_527_68	O	na	K04077	groEL, HSPD1; chaperonin GroEL
wte_bin063	wte_bin063|NODE_5333_11	O	na	K04077	groEL, HSPD1; chaperonin GroEL
wte_bin047	wte_bin047|NODE_747_1	O	na	K04077	groEL, HSPD1; chaperonin GroEL
wte_bin026	wte_bin026|NODE_19702_1	O	na	K04077	groEL, HSPD1; chaperonin GroEL
wte_bin106	wte_bin106|NODE_3191_13	O	na	K04077	groEL, HSPD1; chaperonin GroEL
wte_bin063	wte_bin063|NODE_6997_6	O	na	K04077	groEL, HSPD1; chaperonin GroEL
wte_bin034	wte_bin034|NODE_77_24	O	na	K04077	groEL, HSPD1; chaperonin GroEL
wte_bin054	wte_bin054|NODE_1432_12	O	na	K04077	groEL, HSPD1; chaperonin GroEL
wte_bin008	wte_bin008|NODE_262_76	O	na	K04077	groEL, HSPD1; chaperonin GroEL
wte_bin081	wte_bin081|NODE_50658_1	O	na	K04077	groEL, HSPD1; chaperonin GroEL
wte_bin086	wte_bin086|NODE_11657_3	O	na	K04077	groEL, HSPD1; chaperonin GroEL
wte_bin047	wte_bin047|NODE_1841_1	O	na	K04077	groEL, HSPD1; chaperonin GroEL
wte_bin071	wte_bin071|NODE_2962_16	O	na	K04077	groEL, HSPD1; chaperonin GroEL
wte_bin033	wte_bin033|NODE_811_34	O	na	K04077	groEL, HSPD1; chaperonin GroEL
wte_bin069	wte_bin069|NODE_3063_9	O	na	K04077	groEL, HSPD1; chaperonin GroEL
wte_bin033	wte_bin033|NODE_1708_18	O	na	K04077	groEL, HSPD1; chaperonin GroEL
wte_bin034	wte_bin034|NODE_156_117	O	na	K04077	groEL, HSPD1; chaperonin GroEL
wte_bin010	wte_bin010|NODE_8223_8	O	na	K04077	groEL, HSPD1; chaperonin GroEL
wte_bin048	wte_bin048|NODE_167_20	O	na	K04077	groEL, HSPD1; chaperonin GroEL
wte_bin071	wte_bin071|NODE_11193_1	O	na	K04077	groEL, HSPD1; chaperonin GroEL
wte_bin081	wte_bin081|NODE_8748_6	O	na	K04077	groEL, HSPD1; chaperonin GroEL
wte_bin074	wte_bin074|NODE_6493_14	O	na	K04077	groEL, HSPD1; chaperonin GroEL
wte_bin024	wte_bin024|NODE_106_78	O	na	K04078	groES, HSPE1; chaperonin GroES
wte_bin077	wte_bin077|NODE_3042_2	O	na	K04078	groES, HSPE1; chaperonin GroES
wte_bin023	wte_bin023|NODE_193_151	O	na	K04078	groES, HSPE1; chaperonin GroES
wte_bin007	wte_bin007|NODE_154_155	O	na	K04078	groES, HSPE1; chaperonin GroES
wte_bin006	wte_bin006|NODE_527_67	O	na	K04078	groES, HSPE1; chaperonin GroES
wte_bin004	wte_bin004|NODE_75_48	C	na	K07390	grxD, GLRX5; monothiol glutaredoxin
wte_bin054	wte_bin054|NODE_46311_1	NU	na	K02453	gspD; general secretion pathway protein D
wte_bin026	wte_bin026|NODE_1467_9	NU	na	K02454	gspE; general secretion pathway protein E [EC:7.4.2.8]
wte_bin106	wte_bin106|NODE_989_58	NU	na	K02454	gspE; general secretion pathway protein E [EC:7.4.2.8]
wte_bin026	wte_bin026|NODE_487_58	NU	na	K02454	gspE; general secretion pathway protein E [EC:7.4.2.8]
wte_bin012	wte_bin012|NODE_3647_4	NU	na	K02454	gspE; general secretion pathway protein E [EC:7.4.2.8]
wte_bin026	wte_bin026|NODE_2792_18	NU	na	K02454	gspE; general secretion pathway protein E [EC:7.4.2.8]
wte_bin054	wte_bin054|NODE_5237_3	NU	na	K02454	gspE; general secretion pathway protein E [EC:7.4.2.8]
wte_bin081	wte_bin081|NODE_4840_15	O	na	K00799	GST, gst; glutathione S-transferase [EC:2.5.1.18]
wte_bin063	wte_bin063|NODE_2572_18	P	na	K17317	gtsC, glcG; glucose/mannose transport system permease protein
wte_bin020	wte_bin020|NODE_1574_11	F	na	K01951	guaA, GMPS; GMP synthase (glutamine-hydrolysing) [EC:6.3.5.2]
wte_bin025	wte_bin025|NODE_400_45	F	na	K01951	guaA, GMPS; GMP synthase (glutamine-hydrolysing) [EC:6.3.5.2]
wte_bin026	wte_bin026|NODE_4726_11	F	na	K01951	guaA, GMPS; GMP synthase (glutamine-hydrolysing) [EC:6.3.5.2]
wte_bin086	wte_bin086|NODE_7756_6	F	na	K01951	guaA, GMPS; GMP synthase (glutamine-hydrolysing) [EC:6.3.5.2]
wte_bin061	wte_bin061|NODE_29031_3	F	na	K01951	guaA, GMPS; GMP synthase (glutamine-hydrolysing) [EC:6.3.5.2]
wte_bin093	wte_bin093|NODE_6386_2	F	na	K01951	guaA, GMPS; GMP synthase (glutamine-hydrolysing) [EC:6.3.5.2]
wte_bin015	wte_bin015|NODE_1099_43	F	na	K01951	guaA, GMPS; GMP synthase (glutamine-hydrolysing) [EC:6.3.5.2]
wte_bin008	wte_bin008|NODE_93_31	F	na	K01951	guaA, GMPS; GMP synthase (glutamine-hydrolysing) [EC:6.3.5.2]
wte_bin047	wte_bin047|NODE_1750_8	F	na	K01951	guaA, GMPS; GMP synthase (glutamine-hydrolysing) [EC:6.3.5.2]
wte_bin077	wte_bin077|NODE_26101_2	F	na	K01951	guaA, GMPS; GMP synthase (glutamine-hydrolysing) [EC:6.3.5.2]
wte_bin059	wte_bin059|NODE_516_83	F	na	K01951	guaA, GMPS; GMP synthase (glutamine-hydrolysing) [EC:6.3.5.2]
wte_bin069	wte_bin069|NODE_592_32	F	na	K01951	guaA, GMPS; GMP synthase (glutamine-hydrolysing) [EC:6.3.5.2]
wte_bin007	wte_bin007|NODE_70_184	F	na	K01951	guaA, GMPS; GMP synthase (glutamine-hydrolysing) [EC:6.3.5.2]
wte_bin015	wte_bin015|NODE_5968_1	F	na	K01951	guaA, GMPS; GMP synthase (glutamine-hydrolysing) [EC:6.3.5.2]
wte_bin003	wte_bin003|NODE_3_425	F	na	K01951	guaA, GMPS; GMP synthase (glutamine-hydrolysing) [EC:6.3.5.2]
wte_bin106	wte_bin106|NODE_891_22	F	na	K01951	guaA, GMPS; GMP synthase (glutamine-hydrolysing) [EC:6.3.5.2]
wte_bin024	wte_bin024|NODE_1167_36	F	na	K01951	guaA, GMPS; GMP synthase (glutamine-hydrolysing) [EC:6.3.5.2]
wte_bin061	wte_bin061|NODE_2660_32	F	na	K00364	guaC, GMPR; GMP reductase [EC:1.7.1.7]
wte_bin081	wte_bin081|NODE_28630_2	F	na	K01487	guaD, GDA; guanine deaminase [EC:3.5.4.3]
wte_bin049	wte_bin049|NODE_42_246	C	na	K00260	gudB, rocG; glutamate dehydrogenase [EC:1.4.1.2]
wte_bin004	wte_bin004|NODE_4_35	E	na	K00260	gudB, rocG; glutamate dehydrogenase [EC:1.4.1.2]
wte_bin007	wte_bin007|NODE_137_2	E	na	K00260	gudB, rocG; glutamate dehydrogenase [EC:1.4.1.2]
wte_bin007	wte_bin007|NODE_30_281	E	na	K00260	gudB, rocG; glutamate dehydrogenase [EC:1.4.1.2]
wte_bin061	wte_bin061|NODE_55145_1	L	na	K02469	gyrA; DNA gyrase subunit A [EC:5.6.2.2]
wte_bin045	wte_bin045|NODE_80_196	L	na	K02469	gyrA; DNA gyrase subunit A [EC:5.6.2.2]
wte_bin047	wte_bin047|NODE_52893_1	L	na	K02469	gyrA; DNA gyrase subunit A [EC:5.6.2.2]
wte_bin093	wte_bin093|NODE_14621_3	L	na	K02469	gyrA; DNA gyrase subunit A [EC:5.6.2.2]
wte_bin020	wte_bin020|NODE_82_74	L	na	K02469	gyrA; DNA gyrase subunit A [EC:5.6.2.2]
wte_bin021	wte_bin021|NODE_190_54	L	na	K02469	gyrA; DNA gyrase subunit A [EC:5.6.2.2]
wte_bin003	wte_bin003|NODE_26_96	L	na	K02469	gyrA; DNA gyrase subunit A [EC:5.6.2.2]
wte_bin071	wte_bin071|NODE_7654_8	L	na	K02469	gyrA; DNA gyrase subunit A [EC:5.6.2.2]
wte_bin006	wte_bin006|NODE_86_123	L	na	K02469	gyrA; DNA gyrase subunit A [EC:5.6.2.2]
wte_bin106	wte_bin106|NODE_397_19	L	na	K02469	gyrA; DNA gyrase subunit A [EC:5.6.2.2]
wte_bin015	wte_bin015|NODE_532_34	L	na	K02469	gyrA; DNA gyrase subunit A [EC:5.6.2.2]
wte_bin063	wte_bin063|NODE_9408_4	L	na	K02469	gyrA; DNA gyrase subunit A [EC:5.6.2.2]
wte_bin057	wte_bin057|NODE_3403_20	L	na	K02469	gyrA; DNA gyrase subunit A [EC:5.6.2.2]
wte_bin071	wte_bin071|NODE_3184_12	L	na	K02469	gyrA; DNA gyrase subunit A [EC:5.6.2.2]
wte_bin012	wte_bin012|NODE_354_106	L	na	K02469	gyrA; DNA gyrase subunit A [EC:5.6.2.2]
wte_bin048	wte_bin048|NODE_142_25	L	na	K02469	gyrA; DNA gyrase subunit A [EC:5.6.2.2]
wte_bin049	wte_bin049|NODE_641_59	L	na	K02469	gyrA; DNA gyrase subunit A [EC:5.6.2.2]
wte_bin026	wte_bin026|NODE_1798_5	L	na	K02469	gyrA; DNA gyrase subunit A [EC:5.6.2.2]
wte_bin045	wte_bin045|NODE_80_195	L	na	K02470	gyrB; DNA gyrase subunit B [EC:5.6.2.2]
wte_bin063	wte_bin063|NODE_43978_1	L	na	K02470	gyrB; DNA gyrase subunit B [EC:5.6.2.2]
wte_bin059	wte_bin059|NODE_936_59	L	na	K02470	gyrB; DNA gyrase subunit B [EC:5.6.2.2]
wte_bin049	wte_bin049|NODE_173_61	L	na	K02470	gyrB; DNA gyrase subunit B [EC:5.6.2.2]
wte_bin024	wte_bin024|NODE_209_67	L	na	K02470	gyrB; DNA gyrase subunit B [EC:5.6.2.2]
wte_bin026	wte_bin026|NODE_31955_2	L	na	K02470	gyrB; DNA gyrase subunit B [EC:5.6.2.2]
wte_bin021	wte_bin021|NODE_190_55	L	na	K02470	gyrB; DNA gyrase subunit B [EC:5.6.2.2]
wte_bin003	wte_bin003|NODE_26_95	L	na	K02470	gyrB; DNA gyrase subunit B [EC:5.6.2.2]
wte_bin015	wte_bin015|NODE_3514_18	L	na	K02470	gyrB; DNA gyrase subunit B [EC:5.6.2.2]
wte_bin081	wte_bin081|NODE_4431_12	L	na	K02470	gyrB; DNA gyrase subunit B [EC:5.6.2.2]
wte_bin093	wte_bin093|NODE_5489_10	L	na	K02470	gyrB; DNA gyrase subunit B [EC:5.6.2.2]
wte_bin007	wte_bin007|NODE_344_34	L	na	K02470	gyrB; DNA gyrase subunit B [EC:5.6.2.2]
wte_bin063	wte_bin063|NODE_16160_3	L	na	K02470	gyrB; DNA gyrase subunit B [EC:5.6.2.2]
wte_bin047	wte_bin047|NODE_265_84	L	na	K02470	gyrB; DNA gyrase subunit B [EC:5.6.2.2]
wte_bin077	wte_bin077|NODE_51402_1	L	na	K02470	gyrB; DNA gyrase subunit B [EC:5.6.2.2]
wte_bin026	wte_bin026|NODE_1011_1	L	na	K02470	gyrB; DNA gyrase subunit B [EC:5.6.2.2]
wte_bin069	wte_bin069|NODE_6798_10	L	na	K02470	gyrB; DNA gyrase subunit B [EC:5.6.2.2]
wte_bin004	wte_bin004|NODE_4_43	L	na	K02470	gyrB; DNA gyrase subunit B [EC:5.6.2.2]
wte_bin059	wte_bin059|NODE_3217_1	L	na	K02470	gyrB; DNA gyrase subunit B [EC:5.6.2.2]
wte_bin012	wte_bin012|NODE_1311_20	L	na	K02470	gyrB; DNA gyrase subunit B [EC:5.6.2.2]
wte_bin020	wte_bin020|NODE_2466_13	L	na	K02470	gyrB; DNA gyrase subunit B [EC:5.6.2.2]
wte_bin006	wte_bin006|NODE_86_124	L	na	K02470	gyrB; DNA gyrase subunit B [EC:5.6.2.2]
wte_bin086	wte_bin086|NODE_1013_18	L	na	K02470	gyrB; DNA gyrase subunit B [EC:5.6.2.2]
wte_bin048	wte_bin048|NODE_142_24	L	na	K02470	gyrB; DNA gyrase subunit B [EC:5.6.2.2]
wte_bin071	wte_bin071|NODE_4811_11	L	na	K02470	gyrB; DNA gyrase subunit B [EC:5.6.2.2]
wte_bin056	wte_bin056|NODE_332_116	L	na	K02470	gyrB; DNA gyrase subunit B [EC:5.6.2.2]
wte_bin033	wte_bin033|NODE_929_34	L	na	K02470	gyrB; DNA gyrase subunit B [EC:5.6.2.2]
wte_bin006	wte_bin006|NODE_285_27	C	na	K05601	hcp; hydroxylamine reductase [EC:1.7.99.1]
wte_bin048	wte_bin048|NODE_7583_3	C	na	K05601	hcp; hydroxylamine reductase [EC:1.7.99.1]
wte_bin024	wte_bin024|NODE_550_10	C	na	K05601	hcp; hydroxylamine reductase [EC:1.7.99.1]
wte_bin081	wte_bin081|NODE_3028_13	P	na	K05601	hcp; hydroxylamine reductase [EC:1.7.99.1]
wte_bin033	wte_bin033|NODE_9554_1	C	na	K05601	hcp; hydroxylamine reductase [EC:1.7.99.1]
wte_bin034	wte_bin034|NODE_577_6	C	na	K05601	hcp; hydroxylamine reductase [EC:1.7.99.1]
wte_bin074	wte_bin074|NODE_4577_12	C	na	K05601	hcp; hydroxylamine reductase [EC:1.7.99.1]
wte_bin054	wte_bin054|NODE_6673_4	C	na	K05601	hcp; hydroxylamine reductase [EC:1.7.99.1]
wte_bin005	wte_bin005|NODE_107_52	C	na	K05601	hcp; hydroxylamine reductase [EC:1.7.99.1]
wte_bin059	wte_bin059|NODE_2180_1	C	na	K05601	hcp; hydroxylamine reductase [EC:1.7.99.1]
wte_bin034	wte_bin034|NODE_440_71	C	na	K05601	hcp; hydroxylamine reductase [EC:1.7.99.1]
wte_bin054	wte_bin054|NODE_5678_3	C	na	K03388	hdrA2; heterodisulfide reductase subunit A2 [EC:1.8.7.3 1.8.98.4 1.8.98.5 1.8.98.6]
wte_bin054	wte_bin054|NODE_1189_19	C	na	K03388	hdrA2; heterodisulfide reductase subunit A2 [EC:1.8.7.3 1.8.98.4 1.8.98.5 1.8.98.6]
wte_bin048	wte_bin048|NODE_1516_3	C	na	K03388	hdrA2; heterodisulfide reductase subunit A2 [EC:1.8.7.3 1.8.98.4 1.8.98.5 1.8.98.6]
wte_bin025	wte_bin025|NODE_41_191	C	na	K03388	hdrA2; heterodisulfide reductase subunit A2 [EC:1.8.7.3 1.8.98.4 1.8.98.5 1.8.98.6]
wte_bin006	wte_bin006|NODE_2058_6	C	na	K03388	hdrA2; heterodisulfide reductase subunit A2 [EC:1.8.7.3 1.8.98.4 1.8.98.5 1.8.98.6]
wte_bin024	wte_bin024|NODE_1486_25	C	na	K03388	hdrA2; heterodisulfide reductase subunit A2 [EC:1.8.7.3 1.8.98.4 1.8.98.5 1.8.98.6]
wte_bin034	wte_bin034|NODE_13_174	C	na	K03388	hdrA2; heterodisulfide reductase subunit A2 [EC:1.8.7.3 1.8.98.4 1.8.98.5 1.8.98.6]
wte_bin069	wte_bin069|NODE_592_16	C	na	K03388	hdrA2; heterodisulfide reductase subunit A2 [EC:1.8.7.3 1.8.98.4 1.8.98.5 1.8.98.6]
wte_bin069	wte_bin069|NODE_592_17	C	na	K03388	hdrA2; heterodisulfide reductase subunit A2 [EC:1.8.7.3 1.8.98.4 1.8.98.5 1.8.98.6]
wte_bin018	wte_bin018|NODE_1701_38	C	na	K03389	hdrB2; heterodisulfide reductase subunit B2 [EC:1.8.7.3 1.8.98.4 1.8.98.5 1.8.98.6]
wte_bin006	wte_bin006|NODE_2058_2	C	na	K03389	hdrB2; heterodisulfide reductase subunit B2 [EC:1.8.7.3 1.8.98.4 1.8.98.5 1.8.98.6]
wte_bin003	wte_bin003|NODE_1_367	C	na	K03389	hdrB2; heterodisulfide reductase subunit B2 [EC:1.8.7.3 1.8.98.4 1.8.98.5 1.8.98.6]
wte_bin006	wte_bin006|NODE_2058_3	C	na	K03390	hdrC2; heterodisulfide reductase subunit C2 [EC:1.8.7.3 1.8.98.4 1.8.98.5 1.8.98.6]
wte_bin007	wte_bin007|NODE_154_158	H	na	K02492	hemA; glutamyl-tRNA reductase [EC:1.2.1.70]
wte_bin003	wte_bin003|NODE_28_215	H	na	K01698	hemB, ALAD; porphobilinogen synthase [EC:4.2.1.24]
wte_bin026	wte_bin026|NODE_476_95	H	na	K01698	hemB, ALAD; porphobilinogen synthase [EC:4.2.1.24]
wte_bin021	wte_bin021|NODE_1655_42	H	na	K01698	hemB, ALAD; porphobilinogen synthase [EC:4.2.1.24]
wte_bin045	wte_bin045|NODE_155_112	H	na	K01698	hemB, ALAD; porphobilinogen synthase [EC:4.2.1.24]
wte_bin059	wte_bin059|NODE_4506_4	H	na	K01698	hemB, ALAD; porphobilinogen synthase [EC:4.2.1.24]
wte_bin063	wte_bin063|NODE_28836_1	H	na	K01698	hemB, ALAD; porphobilinogen synthase [EC:4.2.1.24]
wte_bin006	wte_bin006|NODE_22956_3	H	na	K01698	hemB, ALAD; porphobilinogen synthase [EC:4.2.1.24]
wte_bin048	wte_bin048|NODE_266_86	H	na	K01698	hemB, ALAD; porphobilinogen synthase [EC:4.2.1.24]
wte_bin054	wte_bin054|NODE_415_73	H	na	K01599	hemE, UROD; uroporphyrinogen decarboxylase [EC:4.1.1.37]
wte_bin049	wte_bin049|NODE_8_380	H	na	K01599	hemE, UROD; uroporphyrinogen decarboxylase [EC:4.1.1.37]
wte_bin023	wte_bin023|NODE_52_234	H	na	K01845	hemL; glutamate-1-semialdehyde 2,1-aminomutase [EC:5.4.3.8]
wte_bin063	wte_bin063|NODE_28836_2	H	na	K01845	hemL; glutamate-1-semialdehyde 2,1-aminomutase [EC:5.4.3.8]
wte_bin059	wte_bin059|NODE_743_50	H	na	K01845	hemL; glutamate-1-semialdehyde 2,1-aminomutase [EC:5.4.3.8]
wte_bin023	wte_bin023|NODE_129_122	G	GH20	K12373	HEXA_B; hexosaminidase [EC:3.2.1.52]
wte_bin093	wte_bin093|NODE_7897_6	S	na	K03665	hflX; GTPase
wte_bin018	wte_bin018|NODE_28709_2	K	na	K21498	higA-1; antitoxin HigA-1
wte_bin033	wte_bin033|NODE_38608_4	K	na	K21498	higA-1; antitoxin HigA-1
wte_bin018	wte_bin018|NODE_28709_1	S	na	K07334	higB-1; toxin HigB-1
wte_bin086	wte_bin086|NODE_7155_9	S	na	K07154	hipA; serine/threonine-protein kinase HipA [EC:2.7.11.1]
wte_bin086	wte_bin086|NODE_7155_10	K	na	K15773	hipB; HTH-type transcriptional regulator / antitoxin HipB
wte_bin006	wte_bin006|NODE_13239_8	E	na	K01814	hisA; phosphoribosylformimino-5-aminoimidazole carboxamide ribotide isomerase [EC:5.3.1.16]
wte_bin012	wte_bin012|NODE_436_96	E	na	K01693	hisB; imidazoleglycerol-phosphate dehydratase [EC:4.2.1.19]
wte_bin006	wte_bin006|NODE_13239_7	E	na	K01693	hisB; imidazoleglycerol-phosphate dehydratase [EC:4.2.1.19]
wte_bin063	wte_bin063|NODE_3371_1	E	na	K00817	hisC; histidinol-phosphate aminotransferase [EC:2.6.1.9]
wte_bin047	wte_bin047|NODE_407_66	E	na	K00817	hisC; histidinol-phosphate aminotransferase [EC:2.6.1.9]
wte_bin045	wte_bin045|NODE_155_62	E	na	K00013	hisD; histidinol dehydrogenase [EC:1.1.1.23]
wte_bin048	wte_bin048|NODE_1516_33	E	na	K02500	hisF; imidazole glycerol-phosphate synthase subunit HisF [EC:4.3.2.10]
wte_bin071	wte_bin071|NODE_7070_7	E	na	K02500	hisF; imidazole glycerol-phosphate synthase subunit HisF [EC:4.3.2.10]
wte_bin026	wte_bin026|NODE_4137_2	E	na	K02500	hisF; imidazole glycerol-phosphate synthase subunit HisF [EC:4.3.2.10]
wte_bin048	wte_bin048|NODE_1923_31	B	na	K24450	hmf, hmt; DNA-binding protein
wte_bin005	wte_bin005|NODE_338_75	B	na	K24450	hmf, hmt; DNA-binding protein
wte_bin025	wte_bin025|NODE_244_128	B	na	K24450	hmf, hmt; DNA-binding protein
wte_bin055	wte_bin055|NODE_1254_31	B	na	K24450	hmf, hmt; DNA-binding protein
wte_bin025	wte_bin025|NODE_529_88	B	na	K24450	hmf, hmt; DNA-binding protein
wte_bin018	wte_bin018|NODE_622_56	B	na	K24450	hmf, hmt; DNA-binding protein
wte_bin005	wte_bin005|NODE_427_17	B	na	K24450	hmf, hmt; DNA-binding protein
wte_bin006	wte_bin006|NODE_9_417	C	na	K18331	hndC; NADP-reducing hydrogenase subunit HndC [EC:1.12.1.3]
wte_bin077	wte_bin077|NODE_19741_2	C	na	K18331	hndC; NADP-reducing hydrogenase subunit HndC [EC:1.12.1.3]
wte_bin006	wte_bin006|NODE_15778_1	C	na	K18331	hndC; NADP-reducing hydrogenase subunit HndC [EC:1.12.1.3]
wte_bin059	wte_bin059|NODE_1904_4	C	na	K18331	hndC; NADP-reducing hydrogenase subunit HndC [EC:1.12.1.3]
wte_bin054	wte_bin054|NODE_2920_17	C	na	K18331	hndC; NADP-reducing hydrogenase subunit HndC [EC:1.12.1.3]
wte_bin093	wte_bin093|NODE_12619_7	C	na	K18331	hndC; NADP-reducing hydrogenase subunit HndC [EC:1.12.1.3]
wte_bin071	wte_bin071|NODE_6150_6	C	na	K18331	hndC; NADP-reducing hydrogenase subunit HndC [EC:1.12.1.3]
wte_bin004	wte_bin004|NODE_384_11	C	na	K18331	hndC; NADP-reducing hydrogenase subunit HndC [EC:1.12.1.3]
wte_bin063	wte_bin063|NODE_4747_14	C	na	K18331	hndC; NADP-reducing hydrogenase subunit HndC [EC:1.12.1.3]
wte_bin054	wte_bin054|NODE_2920_16	C	na	K18332	hndD; NADP-reducing hydrogenase subunit HndD [EC:1.12.1.3]
wte_bin024	wte_bin024|NODE_1686_28	C	na	K18332	hndD; NADP-reducing hydrogenase subunit HndD [EC:1.12.1.3]
wte_bin071	wte_bin071|NODE_3847_8	C	na	K18332	hndD; NADP-reducing hydrogenase subunit HndD [EC:1.12.1.3]
wte_bin086	wte_bin086|NODE_41766_1	S	na	K03746	hns; DNA-binding protein H-NS
wte_bin047	wte_bin047|NODE_26574_2	E	na	K00003	hom; homoserine dehydrogenase [EC:1.1.1.3]
wte_bin015	wte_bin015|NODE_5649_14	E	na	K00003	hom; homoserine dehydrogenase [EC:1.1.1.3]
wte_bin015	wte_bin015|NODE_4003_14	E	na	K00003	hom; homoserine dehydrogenase [EC:1.1.1.3]
wte_bin024	wte_bin024|NODE_1686_29	C	na	K18005	hoxF; [NiFe] hydrogenase diaphorase moiety large subunit [EC:1.12.1.2]
wte_bin065	wte_bin065|NODE_525_19	C	na	K18005	hoxF; [NiFe] hydrogenase diaphorase moiety large subunit [EC:1.12.1.2]
wte_bin086	wte_bin086|NODE_27003_2	C	na	K00436	hoxH; NAD-reducing hydrogenase large subunit [EC:1.12.1.2]
wte_bin054	wte_bin054|NODE_2557_20	C	na	K00436	hoxH; NAD-reducing hydrogenase large subunit [EC:1.12.1.2]
wte_bin057	wte_bin057|NODE_2240_32	C	na	K00436	hoxH; NAD-reducing hydrogenase large subunit [EC:1.12.1.2]
wte_bin057	wte_bin057|NODE_2240_34	C	na	K18006	hoxU; [NiFe] hydrogenase diaphorase moiety small subunit [EC:1.12.1.2]
wte_bin054	wte_bin054|NODE_2557_22	C	na	K18006	hoxU; [NiFe] hydrogenase diaphorase moiety small subunit [EC:1.12.1.2]
wte_bin086	wte_bin086|NODE_27003_3	C	na	K18007	hoxY; NAD-reducing hydrogenase small subunit [EC:1.12.1.2]
wte_bin057	wte_bin057|NODE_2240_33	C	na	K18007	hoxY; NAD-reducing hydrogenase small subunit [EC:1.12.1.2]
wte_bin054	wte_bin054|NODE_2557_21	C	na	K18007	hoxY; NAD-reducing hydrogenase small subunit [EC:1.12.1.2]
wte_bin015	wte_bin015|NODE_5723_11	C	na	K00457	HPD, hppD; 4-hydroxyphenylpyruvate dioxygenase [EC:1.13.11.27]
wte_bin106	wte_bin106|NODE_5193_16	C	na	K15987	hppA; K(+)-stimulated pyrophosphate-energized sodium pump [EC:7.1.3.2]
wte_bin026	wte_bin026|NODE_1505_19	C	na	K15987	hppA; K(+)-stimulated pyrophosphate-energized sodium pump [EC:7.1.3.2]
wte_bin015	wte_bin015|NODE_8008_9	C	na	K15987	hppA; K(+)-stimulated pyrophosphate-energized sodium pump [EC:7.1.3.2]
wte_bin077	wte_bin077|NODE_2196_16	C	na	K15987	hppA; K(+)-stimulated pyrophosphate-energized sodium pump [EC:7.1.3.2]
wte_bin093	wte_bin093|NODE_5655_14	C	na	K15987	hppA; K(+)-stimulated pyrophosphate-energized sodium pump [EC:7.1.3.2]
wte_bin065	wte_bin065|NODE_495_13	C	na	K15987	hppA; K(+)-stimulated pyrophosphate-energized sodium pump [EC:7.1.3.2]
wte_bin024	wte_bin024|NODE_328_91	C	na	K15987	hppA; K(+)-stimulated pyrophosphate-energized sodium pump [EC:7.1.3.2]
wte_bin061	wte_bin061|NODE_27411_4	C	na	K15987	hppA; K(+)-stimulated pyrophosphate-energized sodium pump [EC:7.1.3.2]
wte_bin069	wte_bin069|NODE_1079_33	C	na	K15987	hppA; K(+)-stimulated pyrophosphate-energized sodium pump [EC:7.1.3.2]
wte_bin004	wte_bin004|NODE_544_11	C	na	K15987	hppA; K(+)-stimulated pyrophosphate-energized sodium pump [EC:7.1.3.2]
wte_bin057	wte_bin057|NODE_3843_5	C	na	K15987	hppA; K(+)-stimulated pyrophosphate-energized sodium pump [EC:7.1.3.2]
wte_bin071	wte_bin071|NODE_4320_2	C	na	K15987	hppA; K(+)-stimulated pyrophosphate-energized sodium pump [EC:7.1.3.2]
wte_bin012	wte_bin012|NODE_29669_4	C	na	K15987	hppA; K(+)-stimulated pyrophosphate-energized sodium pump [EC:7.1.3.2]
wte_bin003	wte_bin003|NODE_1_905	C	na	K15987	hppA; K(+)-stimulated pyrophosphate-energized sodium pump [EC:7.1.3.2]
wte_bin048	wte_bin048|NODE_7_184	C	na	K15987	hppA; K(+)-stimulated pyrophosphate-energized sodium pump [EC:7.1.3.2]
wte_bin034	wte_bin034|NODE_56_188	C	na	K15987	hppA; K(+)-stimulated pyrophosphate-energized sodium pump [EC:7.1.3.2]
wte_bin045	wte_bin045|NODE_125_132	C	na	K15987	hppA; K(+)-stimulated pyrophosphate-energized sodium pump [EC:7.1.3.2]
wte_bin006	wte_bin006|NODE_86_179	C	na	K15987	hppA; K(+)-stimulated pyrophosphate-energized sodium pump [EC:7.1.3.2]
wte_bin074	wte_bin074|NODE_3463_20	C	na	K15987	hppA; K(+)-stimulated pyrophosphate-energized sodium pump [EC:7.1.3.2]
wte_bin007	wte_bin007|NODE_237_16	C	na	K15987	hppA; K(+)-stimulated pyrophosphate-energized sodium pump [EC:7.1.3.2]
wte_bin020	wte_bin020|NODE_241_2	C	na	K15987	hppA; K(+)-stimulated pyrophosphate-energized sodium pump [EC:7.1.3.2]
wte_bin063	wte_bin063|NODE_10467_3	C	na	K15987	hppA; K(+)-stimulated pyrophosphate-energized sodium pump [EC:7.1.3.2]
wte_bin081	wte_bin081|NODE_9334_6	C	na	K15987	hppA; K(+)-stimulated pyrophosphate-energized sodium pump [EC:7.1.3.2]
wte_bin063	wte_bin063|NODE_10467_2	C	na	K15987	hppA; K(+)-stimulated pyrophosphate-energized sodium pump [EC:7.1.3.2]
wte_bin027	wte_bin027|NODE_65_205	C	na	K15987	hppA; K(+)-stimulated pyrophosphate-energized sodium pump [EC:7.1.3.2]
wte_bin020	wte_bin020|NODE_161_21	C	na	K15987	hppA; K(+)-stimulated pyrophosphate-energized sodium pump [EC:7.1.3.2]
wte_bin026	wte_bin026|NODE_1879_1	C	na	K15987	hppA; K(+)-stimulated pyrophosphate-energized sodium pump [EC:7.1.3.2]
wte_bin057	wte_bin057|NODE_17866_5	C	na	K15987	hppA; K(+)-stimulated pyrophosphate-energized sodium pump [EC:7.1.3.2]
wte_bin055	wte_bin055|NODE_4574_10	C	na	K15987	hppA; K(+)-stimulated pyrophosphate-energized sodium pump [EC:7.1.3.2]
wte_bin057	wte_bin057|NODE_7876_1	F	na	K06023	hprK, ptsK; HPr kinase/phosphorylase [EC:2.7.11.- 2.7.4.-]
wte_bin054	wte_bin054|NODE_5325_1	F	na	K06023	hprK, ptsK; HPr kinase/phosphorylase [EC:2.7.11.- 2.7.4.-]
wte_bin059	wte_bin059|NODE_2458_37	E	na	K22602	hpxW; oxamate amidohydrolase [EC:3.5.1.126]
wte_bin047	wte_bin047|NODE_2096_4	V	na	K09814	hrtA; hemin transport system ATP-binding protein [EC:7.6.2.-]
wte_bin023	wte_bin023|NODE_694_25	V	na	K09814	hrtA; hemin transport system ATP-binding protein [EC:7.6.2.-]
wte_bin020	wte_bin020|NODE_486_48	V	na	K03427	hsdM; type I restriction enzyme M protein [EC:2.1.1.72]
wte_bin061	wte_bin061|NODE_192_92	V	na	K03427	hsdM; type I restriction enzyme M protein [EC:2.1.1.72]
wte_bin023	wte_bin023|NODE_5511_7	V	na	K03427	hsdM; type I restriction enzyme M protein [EC:2.1.1.72]
wte_bin003	wte_bin003|NODE_26_206	V	na	K03427	hsdM; type I restriction enzyme M protein [EC:2.1.1.72]
wte_bin007	wte_bin007|NODE_344_67	V	na	K03427	hsdM; type I restriction enzyme M protein [EC:2.1.1.72]
wte_bin047	wte_bin047|NODE_44856_3	L	na	K03427	hsdM; type I restriction enzyme M protein [EC:2.1.1.72]
wte_bin006	wte_bin006|NODE_3058_8	V	na	K03427	hsdM; type I restriction enzyme M protein [EC:2.1.1.72]
wte_bin086	wte_bin086|NODE_43689_2	V	na	K03427	hsdM; type I restriction enzyme M protein [EC:2.1.1.72]
wte_bin063	wte_bin063|NODE_49885_3	L	na	K03427	hsdM; type I restriction enzyme M protein [EC:2.1.1.72]
wte_bin054	wte_bin054|NODE_6530_1	V	na	K03427	hsdM; type I restriction enzyme M protein [EC:2.1.1.72]
wte_bin012	wte_bin012|NODE_2360_2	L	na	K03427	hsdM; type I restriction enzyme M protein [EC:2.1.1.72]
wte_bin086	wte_bin086|NODE_40549_4	V	na	K03427	hsdM; type I restriction enzyme M protein [EC:2.1.1.72]
wte_bin065	wte_bin065|NODE_6378_9	V	na	K03427	hsdM; type I restriction enzyme M protein [EC:2.1.1.72]
wte_bin015	wte_bin015|NODE_5163_3	L	na	K03427	hsdM; type I restriction enzyme M protein [EC:2.1.1.72]
wte_bin012	wte_bin012|NODE_1027_42	V	na	K03427	hsdM; type I restriction enzyme M protein [EC:2.1.1.72]
wte_bin006	wte_bin006|NODE_8768_5	L	na	K03427	hsdM; type I restriction enzyme M protein [EC:2.1.1.72]
wte_bin074	wte_bin074|NODE_5216_2	L	na	K01153	hsdR; type I restriction enzyme, R subunit [EC:3.1.21.3]
wte_bin020	wte_bin020|NODE_486_51	L	na	K01153	hsdR; type I restriction enzyme, R subunit [EC:3.1.21.3]
wte_bin023	wte_bin023|NODE_5511_12	L	na	K01153	hsdR; type I restriction enzyme, R subunit [EC:3.1.21.3]
wte_bin023	wte_bin023|NODE_79_214	F	na	K01153	hsdR; type I restriction enzyme, R subunit [EC:3.1.21.3]
wte_bin033	wte_bin033|NODE_7099_2	L	na	K01153	hsdR; type I restriction enzyme, R subunit [EC:3.1.21.3]
wte_bin033	wte_bin033|NODE_4771_11	V	na	K01153	hsdR; type I restriction enzyme, R subunit [EC:3.1.21.3]
wte_bin047	wte_bin047|NODE_9564_6	L	na	K01153	hsdR; type I restriction enzyme, R subunit [EC:3.1.21.3]
wte_bin047	wte_bin047|NODE_265_51	L	na	K01153	hsdR; type I restriction enzyme, R subunit [EC:3.1.21.3]
wte_bin086	wte_bin086|NODE_32489_5	V	na	K01153	hsdR; type I restriction enzyme, R subunit [EC:3.1.21.3]
wte_bin071	wte_bin071|NODE_3171_1	L	na	K01153	hsdR; type I restriction enzyme, R subunit [EC:3.1.21.3]
wte_bin007	wte_bin007|NODE_344_66	L	na	K01153	hsdR; type I restriction enzyme, R subunit [EC:3.1.21.3]
wte_bin047	wte_bin047|NODE_407_87	V	na	K01153	hsdR; type I restriction enzyme, R subunit [EC:3.1.21.3]
wte_bin061	wte_bin061|NODE_90_57	L	na	K01153	hsdR; type I restriction enzyme, R subunit [EC:3.1.21.3]
wte_bin086	wte_bin086|NODE_52806_3	L	na	K01153	hsdR; type I restriction enzyme, R subunit [EC:3.1.21.3]
wte_bin074	wte_bin074|NODE_10430_4	L	na	K01153	hsdR; type I restriction enzyme, R subunit [EC:3.1.21.3]
wte_bin027	wte_bin027|NODE_4789_10	L	na	K01153	hsdR; type I restriction enzyme, R subunit [EC:3.1.21.3]
wte_bin003	wte_bin003|NODE_26_205	L	na	K01153	hsdR; type I restriction enzyme, R subunit [EC:3.1.21.3]
wte_bin006	wte_bin006|NODE_53058_3	na	na	K01154	hsdS; type I restriction enzyme, S subunit [EC:3.1.21.3]
wte_bin048	wte_bin048|NODE_313_118	V	na	K01154	hsdS; type I restriction enzyme, S subunit [EC:3.1.21.3]
wte_bin023	wte_bin023|NODE_5511_10	V	na	K01154	hsdS; type I restriction enzyme, S subunit [EC:3.1.21.3]
wte_bin047	wte_bin047|NODE_9564_3	V	na	K01154	hsdS; type I restriction enzyme, S subunit [EC:3.1.21.3]
wte_bin020	wte_bin020|NODE_486_49	V	na	K01154	hsdS; type I restriction enzyme, S subunit [EC:3.1.21.3]
wte_bin006	wte_bin006|NODE_45700_1	V	na	K01154	hsdS; type I restriction enzyme, S subunit [EC:3.1.21.3]
wte_bin061	wte_bin061|NODE_90_58	V	na	K01154	hsdS; type I restriction enzyme, S subunit [EC:3.1.21.3]
wte_bin071	wte_bin071|NODE_5078_10	O	na	K03667	hslU; ATP-dependent HslUV protease ATP-binding subunit HslU
wte_bin054	wte_bin054|NODE_1801_1	O	na	K03667	hslU; ATP-dependent HslUV protease ATP-binding subunit HslU
wte_bin054	wte_bin054|NODE_29807_3	O	na	K03667	hslU; ATP-dependent HslUV protease ATP-binding subunit HslU
wte_bin026	wte_bin026|NODE_1472_10	O	na	K03667	hslU; ATP-dependent HslUV protease ATP-binding subunit HslU
wte_bin081	wte_bin081|NODE_9326_2	O	na	K03667	hslU; ATP-dependent HslUV protease ATP-binding subunit HslU
wte_bin004	wte_bin004|NODE_114_18	O	na	K03667	hslU; ATP-dependent HslUV protease ATP-binding subunit HslU
wte_bin006	wte_bin006|NODE_33_231	O	na	K03667	hslU; ATP-dependent HslUV protease ATP-binding subunit HslU
wte_bin093	wte_bin093|NODE_3793_15	O	na	K03667	hslU; ATP-dependent HslUV protease ATP-binding subunit HslU
wte_bin012	wte_bin012|NODE_814_25	O	na	K03667	hslU; ATP-dependent HslUV protease ATP-binding subunit HslU
wte_bin026	wte_bin026|NODE_27399_1	O	na	K03667	hslU; ATP-dependent HslUV protease ATP-binding subunit HslU
wte_bin077	wte_bin077|NODE_5482_6	O	na	K03667	hslU; ATP-dependent HslUV protease ATP-binding subunit HslU
wte_bin106	wte_bin106|NODE_568_25	O	na	K03667	hslU; ATP-dependent HslUV protease ATP-binding subunit HslU
wte_bin071	wte_bin071|NODE_3764_11	O	na	K03667	hslU; ATP-dependent HslUV protease ATP-binding subunit HslU
wte_bin007	wte_bin007|NODE_76_8	O	na	K03667	hslU; ATP-dependent HslUV protease ATP-binding subunit HslU
wte_bin034	wte_bin034|NODE_21_89	O	na	K03667	hslU; ATP-dependent HslUV protease ATP-binding subunit HslU
wte_bin071	wte_bin071|NODE_5078_11	O	na	K01419	hslV, clpQ; ATP-dependent HslUV protease, peptidase subunit HslV [EC:3.4.25.2]
wte_bin054	wte_bin054|NODE_1189_38	O	na	K01419	hslV, clpQ; ATP-dependent HslUV protease, peptidase subunit HslV [EC:3.4.25.2]
wte_bin061	wte_bin061|NODE_53501_3	O	na	K04079	HSP90A, htpG; molecular chaperone HtpG
wte_bin081	wte_bin081|NODE_2930_24	O	na	K03799	htpX; heat shock protein HtpX [EC:3.4.24.-]
wte_bin069	wte_bin069|NODE_9956_9	L	na	K03530	hupB; DNA-binding protein HU-beta
wte_bin065	wte_bin065|NODE_416_8	L	na	K03530	hupB; DNA-binding protein HU-beta
wte_bin086	wte_bin086|NODE_23758_3	L	na	K03530	hupB; DNA-binding protein HU-beta
wte_bin004	wte_bin004|NODE_4_373	L	na	K03530	hupB; DNA-binding protein HU-beta
wte_bin027	wte_bin027|NODE_25_165	L	na	K03530	hupB; DNA-binding protein HU-beta
wte_bin023	wte_bin023|NODE_1851_24	E	na	K01712	hutU, UROC1; urocanate hydratase [EC:4.2.1.49]
wte_bin006	wte_bin006|NODE_86_44	E	na	K01712	hutU, UROC1; urocanate hydratase [EC:4.2.1.49]
wte_bin015	wte_bin015|NODE_1343_38	E	na	K01712	hutU, UROC1; urocanate hydratase [EC:4.2.1.49]
wte_bin063	wte_bin063|NODE_4458_7	E	na	K01712	hutU, UROC1; urocanate hydratase [EC:4.2.1.49]
wte_bin008	wte_bin008|NODE_93_95	E	na	K01712	hutU, UROC1; urocanate hydratase [EC:4.2.1.49]
wte_bin049	wte_bin049|NODE_42_133	E	na	K01712	hutU, UROC1; urocanate hydratase [EC:4.2.1.49]
wte_bin106	wte_bin106|NODE_696_41	E	na	K01712	hutU, UROC1; urocanate hydratase [EC:4.2.1.49]
wte_bin061	wte_bin061|NODE_14561_9	E	na	K01712	hutU, UROC1; urocanate hydratase [EC:4.2.1.49]
wte_bin015	wte_bin015|NODE_3386_2	C	na	K06282	hyaA, hybO; hydrogenase small subunit [EC:1.12.99.6]
wte_bin056	wte_bin056|NODE_5393_9	C	na	K06281	hyaB, hybC; hydrogenase large subunit [EC:1.12.99.6]
wte_bin015	wte_bin015|NODE_8872_16	C	na	K06281	hyaB, hybC; hydrogenase large subunit [EC:1.12.99.6]
wte_bin054	wte_bin054|NODE_5678_7	C	na	K17995	hydG; sulfhydrogenase subunit gamma (sulfur reductase) [EC:1.12.98.4]
wte_bin045	wte_bin045|NODE_80_44	O	na	K04652	hypB; hydrogenase nickel incorporation protein HypB
wte_bin003	wte_bin003|NODE_1_1073	O	na	K04652	hypB; hydrogenase nickel incorporation protein HypB
wte_bin015	wte_bin015|NODE_8872_4	KO	na	K04652	hypB; hydrogenase nickel incorporation protein HypB
wte_bin063	wte_bin063|NODE_10715_2	O	na	K04654	hypD; hydrogenase expression/formation protein HypD
wte_bin024	wte_bin024|NODE_1645_12	O	na	K04655	hypE; hydrogenase expression/formation protein HypE
wte_bin026	wte_bin026|NODE_9743_2	O	na	K04655	hypE; hydrogenase expression/formation protein HypE
wte_bin065	wte_bin065|NODE_24824_1	J	na	K01870	IARS, ileS; isoleucyl-tRNA synthetase [EC:6.1.1.5]
wte_bin015	wte_bin015|NODE_2425_13	J	na	K01870	IARS, ileS; isoleucyl-tRNA synthetase [EC:6.1.1.5]
wte_bin025	wte_bin025|NODE_41_197	J	na	K01870	IARS, ileS; isoleucyl-tRNA synthetase [EC:6.1.1.5]
wte_bin054	wte_bin054|NODE_9002_4	J	na	K01870	IARS, ileS; isoleucyl-tRNA synthetase [EC:6.1.1.5]
wte_bin057	wte_bin057|NODE_3843_13	J	na	K01870	IARS, ileS; isoleucyl-tRNA synthetase [EC:6.1.1.5]
wte_bin061	wte_bin061|NODE_2419_27	EI	na	K11942	icmF; isobutyryl-CoA mutase [EC:5.4.99.13]
wte_bin106	wte_bin106|NODE_6532_5	EI	na	K11942	icmF; isobutyryl-CoA mutase [EC:5.4.99.13]
wte_bin093	wte_bin093|NODE_15189_1	E	na	K11942	icmF; isobutyryl-CoA mutase [EC:5.4.99.13]
wte_bin055	wte_bin055|NODE_279_140	L	na	K14475	ICP; inhibitor of cysteine peptidase
wte_bin021	wte_bin021|NODE_1015_50	C	na	K00031	IDH1, IDH2, icd; isocitrate dehydrogenase [EC:1.1.1.42]
wte_bin006	wte_bin006|NODE_42071_2	C	na	K00031	IDH1, IDH2, icd; isocitrate dehydrogenase [EC:1.1.1.42]
wte_bin093	wte_bin093|NODE_8218_6	C	na	K00031	IDH1, IDH2, icd; isocitrate dehydrogenase [EC:1.1.1.42]
wte_bin061	wte_bin061|NODE_543_41	C	na	K00031	IDH1, IDH2, icd; isocitrate dehydrogenase [EC:1.1.1.42]
wte_bin054	wte_bin054|NODE_13166_6	C	na	K00031	IDH1, IDH2, icd; isocitrate dehydrogenase [EC:1.1.1.42]
wte_bin069	wte_bin069|NODE_7121_3	C	na	K00031	IDH1, IDH2, icd; isocitrate dehydrogenase [EC:1.1.1.42]
wte_bin015	wte_bin015|NODE_4638_4	C	na	K00031	IDH1, IDH2, icd; isocitrate dehydrogenase [EC:1.1.1.42]
wte_bin081	wte_bin081|NODE_7880_3	C	na	K00031	IDH1, IDH2, icd; isocitrate dehydrogenase [EC:1.1.1.42]
wte_bin006	wte_bin006|NODE_9_195	C	na	K00031	IDH1, IDH2, icd; isocitrate dehydrogenase [EC:1.1.1.42]
wte_bin056	wte_bin056|NODE_868_9	C	na	K00031	IDH1, IDH2, icd; isocitrate dehydrogenase [EC:1.1.1.42]
wte_bin047	wte_bin047|NODE_138_98	C	na	K00031	IDH1, IDH2, icd; isocitrate dehydrogenase [EC:1.1.1.42]
wte_bin021	wte_bin021|NODE_103_89	C	na	K00030	IDH3; isocitrate dehydrogenase (NAD+) [EC:1.1.1.41]
wte_bin071	wte_bin071|NODE_2092_18	C	na	K00030	IDH3; isocitrate dehydrogenase (NAD+) [EC:1.1.1.41]
wte_bin047	wte_bin047|NODE_2077_4	EH	na	K00053	ilvC; ketol-acid reductoisomerase [EC:1.1.1.86]
wte_bin071	wte_bin071|NODE_1381_1	H	na	K00053	ilvC; ketol-acid reductoisomerase [EC:1.1.1.86]
wte_bin059	wte_bin059|NODE_1173_3	EH	na	K00053	ilvC; ketol-acid reductoisomerase [EC:1.1.1.86]
wte_bin018	wte_bin018|NODE_39_264	E	na	K00053	ilvC; ketol-acid reductoisomerase [EC:1.1.1.86]
wte_bin003	wte_bin003|NODE_1_468	E	na	K00053	ilvC; ketol-acid reductoisomerase [EC:1.1.1.86]
wte_bin015	wte_bin015|NODE_5349_11	H	na	K00053	ilvC; ketol-acid reductoisomerase [EC:1.1.1.86]
wte_bin045	wte_bin045|NODE_34773_4	na	na	K00053	ilvC; ketol-acid reductoisomerase [EC:1.1.1.86]
wte_bin077	wte_bin077|NODE_9249_8	H	na	K00053	ilvC; ketol-acid reductoisomerase [EC:1.1.1.86]
wte_bin081	wte_bin081|NODE_5864_10	EH	na	K00053	ilvC; ketol-acid reductoisomerase [EC:1.1.1.86]
wte_bin012	wte_bin012|NODE_997_39	EH	na	K00053	ilvC; ketol-acid reductoisomerase [EC:1.1.1.86]
wte_bin021	wte_bin021|NODE_2091_31	EH	na	K00053	ilvC; ketol-acid reductoisomerase [EC:1.1.1.86]
wte_bin086	wte_bin086|NODE_24266_1	EH	na	K00053	ilvC; ketol-acid reductoisomerase [EC:1.1.1.86]
wte_bin006	wte_bin006|NODE_10932_7	E	na	K00053	ilvC; ketol-acid reductoisomerase [EC:1.1.1.86]
wte_bin077	wte_bin077|NODE_9803_4	H	na	K00053	ilvC; ketol-acid reductoisomerase [EC:1.1.1.86]
wte_bin054	wte_bin054|NODE_2500_20	H	na	K00053	ilvC; ketol-acid reductoisomerase [EC:1.1.1.86]
wte_bin057	wte_bin057|NODE_1908_28	na	na	K01687	ilvD; dihydroxy-acid dehydratase [EC:4.2.1.9]
wte_bin063	wte_bin063|NODE_1870_29	EG	na	K01687	ilvD; dihydroxy-acid dehydratase [EC:4.2.1.9]
wte_bin061	wte_bin061|NODE_39762_3	H	na	K01687	ilvD; dihydroxy-acid dehydratase [EC:4.2.1.9]
wte_bin086	wte_bin086|NODE_2482_14	E	na	K01687	ilvD; dihydroxy-acid dehydratase [EC:4.2.1.9]
wte_bin015	wte_bin015|NODE_2344_13	H	na	K01687	ilvD; dihydroxy-acid dehydratase [EC:4.2.1.9]
wte_bin081	wte_bin081|NODE_3580_1	EG	na	K01687	ilvD; dihydroxy-acid dehydratase [EC:4.2.1.9]
wte_bin071	wte_bin071|NODE_2211_8	H	na	K01687	ilvD; dihydroxy-acid dehydratase [EC:4.2.1.9]
wte_bin054	wte_bin054|NODE_2195_17	H	na	K01687	ilvD; dihydroxy-acid dehydratase [EC:4.2.1.9]
wte_bin006	wte_bin006|NODE_261_45	EG	na	K01687	ilvD; dihydroxy-acid dehydratase [EC:4.2.1.9]
wte_bin054	wte_bin054|NODE_9938_1	H	na	K01687	ilvD; dihydroxy-acid dehydratase [EC:4.2.1.9]
wte_bin026	wte_bin026|NODE_4521_2	H	na	K01687	ilvD; dihydroxy-acid dehydratase [EC:4.2.1.9]
wte_bin077	wte_bin077|NODE_9249_5	EG	na	K01687	ilvD; dihydroxy-acid dehydratase [EC:4.2.1.9]
wte_bin021	wte_bin021|NODE_841_39	E	na	K01687	ilvD; dihydroxy-acid dehydratase [EC:4.2.1.9]
wte_bin047	wte_bin047|NODE_2602_5	H	na	K01687	ilvD; dihydroxy-acid dehydratase [EC:4.2.1.9]
wte_bin012	wte_bin012|NODE_1311_37	EG	na	K01687	ilvD; dihydroxy-acid dehydratase [EC:4.2.1.9]
wte_bin106	wte_bin106|NODE_1626_6	E	na	K01687	ilvD; dihydroxy-acid dehydratase [EC:4.2.1.9]
wte_bin034	wte_bin034|NODE_21_166	EG	na	K01687	ilvD; dihydroxy-acid dehydratase [EC:4.2.1.9]
wte_bin081	wte_bin081|NODE_2175_1	EG	na	K01687	ilvD; dihydroxy-acid dehydratase [EC:4.2.1.9]
wte_bin059	wte_bin059|NODE_3217_23	EG	na	K01687	ilvD; dihydroxy-acid dehydratase [EC:4.2.1.9]
wte_bin056	wte_bin056|NODE_2198_2	H	na	K01687	ilvD; dihydroxy-acid dehydratase [EC:4.2.1.9]
wte_bin020	wte_bin020|NODE_1574_9	F	na	K00088	IMPDH, guaB; IMP dehydrogenase [EC:1.1.1.205]
wte_bin003	wte_bin003|NODE_28_150	F	na	K00088	IMPDH, guaB; IMP dehydrogenase [EC:1.1.1.205]
wte_bin059	wte_bin059|NODE_516_84	F	na	K00088	IMPDH, guaB; IMP dehydrogenase [EC:1.1.1.205]
wte_bin054	wte_bin054|NODE_6044_5	F	na	K00088	IMPDH, guaB; IMP dehydrogenase [EC:1.1.1.205]
wte_bin061	wte_bin061|NODE_29031_2	F	na	K00088	IMPDH, guaB; IMP dehydrogenase [EC:1.1.1.205]
wte_bin015	wte_bin015|NODE_1099_42	F	na	K00088	IMPDH, guaB; IMP dehydrogenase [EC:1.1.1.205]
wte_bin007	wte_bin007|NODE_70_59	F	na	K00088	IMPDH, guaB; IMP dehydrogenase [EC:1.1.1.205]
wte_bin077	wte_bin077|NODE_35890_2	F	na	K00088	IMPDH, guaB; IMP dehydrogenase [EC:1.1.1.205]
wte_bin106	wte_bin106|NODE_449_92	L	na	K14161	imuB; protein ImuB
wte_bin061	wte_bin061|NODE_228_72	J	na	K02518	infA; translation initiation factor IF-1
wte_bin024	wte_bin024|NODE_550_2	J	na	K02518	infA; translation initiation factor IF-1
wte_bin027	wte_bin027|NODE_25_143	J	na	K02518	infA; translation initiation factor IF-1
wte_bin007	wte_bin007|NODE_128_144	J	na	K02518	infA; translation initiation factor IF-1
wte_bin065	wte_bin065|NODE_74_17	J	na	K02518	infA; translation initiation factor IF-1
wte_bin056	wte_bin056|NODE_332_28	J	na	K02518	infA; translation initiation factor IF-1
wte_bin015	wte_bin015|NODE_1099_28	J	na	K02519	infB, MTIF2; translation initiation factor IF-2
wte_bin077	wte_bin077|NODE_7691_9	J	na	K02519	infB, MTIF2; translation initiation factor IF-2
wte_bin081	wte_bin081|NODE_4231_10	J	na	K02519	infB, MTIF2; translation initiation factor IF-2
wte_bin012	wte_bin012|NODE_2633_24	J	na	K02519	infB, MTIF2; translation initiation factor IF-2
wte_bin007	wte_bin007|NODE_441_1	J	na	K02519	infB, MTIF2; translation initiation factor IF-2
wte_bin059	wte_bin059|NODE_1400_2	J	na	K02519	infB, MTIF2; translation initiation factor IF-2
wte_bin061	wte_bin061|NODE_2695_3	J	na	K02519	infB, MTIF2; translation initiation factor IF-2
wte_bin047	wte_bin047|NODE_50_93	J	na	K02519	infB, MTIF2; translation initiation factor IF-2
wte_bin006	wte_bin006|NODE_124_17	J	na	K02519	infB, MTIF2; translation initiation factor IF-2
wte_bin065	wte_bin065|NODE_731_47	J	na	K02520	infC, MTIF3; translation initiation factor IF-3
wte_bin034	wte_bin034|NODE_710_42	J	na	K02520	infC, MTIF3; translation initiation factor IF-3
wte_bin106	wte_bin106|NODE_5413_7	J	na	K02520	infC, MTIF3; translation initiation factor IF-3
wte_bin020	wte_bin020|NODE_102_30	I	na	K01858	INO1, ISYNA1; myo-inositol-1-phosphate synthase [EC:5.5.1.4]
wte_bin007	wte_bin007|NODE_76_101	I	na	K01858	INO1, ISYNA1; myo-inositol-1-phosphate synthase [EC:5.5.1.4]
wte_bin049	wte_bin049|NODE_150_75	E	na	K22231	iolM; scyllo-inosose 3-dehydrogenase [EC:1.1.1.-]
wte_bin071	wte_bin071|NODE_4902_14	C	na	K00179	iorA; indolepyruvate ferredoxin oxidoreductase, alpha subunit [EC:1.2.7.8]
wte_bin006	wte_bin006|NODE_8768_6	C	na	K00179	iorA; indolepyruvate ferredoxin oxidoreductase, alpha subunit [EC:1.2.7.8]
wte_bin025	wte_bin025|NODE_244_63	C	na	K00179	iorA; indolepyruvate ferredoxin oxidoreductase, alpha subunit [EC:1.2.7.8]
wte_bin021	wte_bin021|NODE_3489_12	C	na	K00179	iorA; indolepyruvate ferredoxin oxidoreductase, alpha subunit [EC:1.2.7.8]
wte_bin063	wte_bin063|NODE_4620_12	C	na	K00180	iorB; indolepyruvate ferredoxin oxidoreductase, beta subunit [EC:1.2.7.8]
wte_bin006	wte_bin006|NODE_8768_7	C	na	K00180	iorB; indolepyruvate ferredoxin oxidoreductase, beta subunit [EC:1.2.7.8]
wte_bin077	wte_bin077|NODE_1075_10	C	na	K00180	iorB; indolepyruvate ferredoxin oxidoreductase, beta subunit [EC:1.2.7.8]
wte_bin021	wte_bin021|NODE_509_80	V	na	K14699	irtB, ybtQ; ATP-binding cassette, subfamily B, bacterial IrtB/YbtQ [EC:7.-.-.-]
wte_bin071	wte_bin071|NODE_5232_8	G	GH13	K01214	ISA, treX; isoamylase [EC:3.2.1.68]
wte_bin047	wte_bin047|NODE_265_83	G	GH13	K01214	ISA, treX; isoamylase [EC:3.2.1.68]
wte_bin006	wte_bin006|NODE_18416_5	E	na	K04487	iscS, NFS1; cysteine desulfurase [EC:2.8.1.7]
wte_bin012	wte_bin012|NODE_796_13	E	na	K04487	iscS, NFS1; cysteine desulfurase [EC:2.8.1.7]
wte_bin054	wte_bin054|NODE_10447_3	C	na	K04488	iscU, nifU; nitrogen fixation protein NifU and related proteins
wte_bin012	wte_bin012|NODE_796_14	C	na	K04488	iscU, nifU; nitrogen fixation protein NifU and related proteins
wte_bin006	wte_bin006|NODE_4315_18	C	na	K04488	iscU, nifU; nitrogen fixation protein NifU and related proteins
wte_bin004	wte_bin004|NODE_75_39	H	na	K02523	ispB; octaprenyl-diphosphate synthase [EC:2.5.1.90]
wte_bin007	wte_bin007|NODE_49_123	I	na	K00253	IVD, ivd; isovaleryl-CoA dehydrogenase [EC:1.3.8.4]
wte_bin048	wte_bin048|NODE_7_231	E	na	K00400	K00400; methyl coenzyme M reductase system, component A2
wte_bin048	wte_bin048|NODE_142_39	I	na	K00666	K00666; fatty-acyl-CoA synthase [EC:6.2.1.-]
wte_bin021	wte_bin021|NODE_1450_20	I	na	K00666	K00666; fatty-acyl-CoA synthase [EC:6.2.1.-]
wte_bin045	wte_bin045|NODE_105_141	IQ	na	K00666	K00666; fatty-acyl-CoA synthase [EC:6.2.1.-]
wte_bin026	wte_bin026|NODE_2778_10	IQ	na	K00666	K00666; fatty-acyl-CoA synthase [EC:6.2.1.-]
wte_bin025	wte_bin025|NODE_19_235	I	na	K00666	K00666; fatty-acyl-CoA synthase [EC:6.2.1.-]
wte_bin059	wte_bin059|NODE_503_29	IQ	na	K00666	K00666; fatty-acyl-CoA synthase [EC:6.2.1.-]
wte_bin055	wte_bin055|NODE_482_113	G	na	K01622	K01622; fructose 1,6-bisphosphate aldolase/phosphatase [EC:4.1.2.13 3.1.3.11]
wte_bin018	wte_bin018|NODE_2593_19	G	na	K01622	K01622; fructose 1,6-bisphosphate aldolase/phosphatase [EC:4.1.2.13 3.1.3.11]
wte_bin027	wte_bin027|NODE_78_109	T	na	K02478	K02478; two-component system, LytTR family, sensor kinase [EC:2.7.13.3]
wte_bin056	wte_bin056|NODE_10385_8	K	na	K02483	K02483; two-component system, OmpR family, response regulator
wte_bin020	wte_bin020|NODE_379_91	K	na	K02483	K02483; two-component system, OmpR family, response regulator
wte_bin059	wte_bin059|NODE_1968_5	K	na	K02483	K02483; two-component system, OmpR family, response regulator
wte_bin018	wte_bin018|NODE_33472_1	C	na	K06871	K06871; uncharacterized protein
wte_bin018	wte_bin018|NODE_29952_2	C	na	K06871	K06871; uncharacterized protein
wte_bin020	wte_bin020|NODE_2734_4	S	na	K06872	K06872; uncharacterized protein
wte_bin093	wte_bin093|NODE_53508_1	L	na	K06877	K06877; DEAD/DEAH box helicase domain-containing protein
wte_bin012	wte_bin012|NODE_934_60	L	na	K06877	K06877; DEAD/DEAH box helicase domain-containing protein
wte_bin027	wte_bin027|NODE_1667_32	J	na	K06878	K06878; tRNA-binding protein
wte_bin025	wte_bin025|NODE_372_11	O	na	K06888	K06888; uncharacterized protein
wte_bin059	wte_bin059|NODE_5429_18	O	na	K06888	K06888; uncharacterized protein
wte_bin006	wte_bin006|NODE_293_75	O	na	K06888	K06888; uncharacterized protein
wte_bin056	wte_bin056|NODE_6357_7	O	na	K06888	K06888; uncharacterized protein
wte_bin057	wte_bin057|NODE_25831_2	O	na	K06888	K06888; uncharacterized protein
wte_bin003	wte_bin003|NODE_28_236	O	na	K06888	K06888; uncharacterized protein
wte_bin093	wte_bin093|NODE_2933_2	O	na	K06888	K06888; uncharacterized protein
[truncated: 4,342 more rows]
